# Supplementary material for: Genetics and evidence for balancing selection of a sex-linked colour polymorphism in a songbird
Source: Nat Commun. 2019 Apr 23;10:1852. doi: 10.1038/s41467-019-09806-6 (PMC6478913; doi:10.1038/s41467-019-09806-6)
Supplement: Supplementary file 5 — Supplementary Data 1 [file 41467_2019_9806_MOESM5_ESM.xls]

## Sheet: Summary of analysis
Sheet name	Description	No. of transcripts
Normalized expression	Expression value after RMA normalization	23713
ANOVA- Black vs Red - All transcripts	ANOVA test for transcripts excluding control probes	18677
ANOVA- Black vs Red - All transcripts -Chr_assigned	ANOVA test for transcripts for probes that chromosome location is assigned	18492
GF_Black-Red_DE	DE genes P < 0.05 (no FDR correction)	1608
Fold change > |1.2|	DE genes P < 0.05 & Fold change > |1.2| (no FDR correction)	1046
Fold change > |1.3|	DE genes P < 0.05 & Fold change > |1.3| (no FDR correction)	593
Fold change > |1.4|	DE genes P < 0.05 & Fold change > |1.4| (no FDR correction)	305
Information for transcript cluster ids	Information for transcript cluster ids from Affymetrix zebra finch gene array ST1.0
ClueGO_result_table	ClueGO result table
Sample	Phenotype
7446_1_(FinGene-1_0-st).CEL	black
7446_2_(FinGene-1_0-st).CEL	red
7446_3_(FinGene-1_0-st).CEL	black
7446_4_(FinGene-1_0-st).CEL	red
7446_5_(FinGene-1_0-st).CEL	black
7446_7_(FinGene-1_0-st).CEL	red

## Sheet: Normalized expression
#%guid=0000194c-0708-478f-4975-00374200198d
#%affymetrix-algorithm-param-apt-engine=ProbesetSummarizeEngine
#%affymetrix-algorithm-param-apt-program-name=Expression Console
#%affymetrix-algorithm-param-apt-command-line=
#%affymetrix-algorithm-param-apt-exec-guid=0000010178-1436781819-0000021137-0000020029-0000001627
#%affymetrix-algorithm-param-apt-analysis-guid=0000461d-0aec-45ee-7507-00320e001bf1
#%affymetrix-algorithm-param-apt-time-str=Mon Jul 13 11:03:39 2015
#%affymetrix-algorithm-param-apt-version=1.3.1.187
#%affymetrix-algorithm-param-apt-cvs-id=
#%affymetrix-algorithm-param-apt-free-mem=87190791782
#%affymetrix-algorithm-param-apt-opt-do-ps-names=false
#%affymetrix-algorithm-param-apt-opt-chip-type=FinGene-1_0-st
#%affymetrix-algorithm-param-apt-opt-probe-count=1416100
#%affymetrix-algorithm-param-apt-opt-force=false
#%affymetrix-algorithm-param-apt-opt-precision=2
#%affymetrix-algorithm-param-apt-opt-out-dir=D:\MyWorks\GFArray\rawdata
#%affymetrix-algorithm-param-apt-opt-cc-expr-chp-out-dir=D:\MyWorks\GFArray\rawdata\49332
#%affymetrix-algorithm-param-apt-opt-cc-md-chp-out-dir=
#%affymetrix-algorithm-param-apt-opt-xda-chp-out-dir=
#%affymetrix-algorithm-param-apt-opt-cdf-file=
#%affymetrix-algorithm-param-apt-opt-spf-file=
#%affymetrix-algorithm-param-apt-opt-pgf-file=FinGene-1_0-st.pgf
#%affymetrix-algorithm-param-apt-opt-clf-file=FinGene-1_0-st.clf
#%affymetrix-algorithm-param-apt-opt-bgp-file=FinGene-1_0-st.bgp
#%affymetrix-algorithm-param-apt-opt-ps-list-file=
#%affymetrix-algorithm-param-apt-opt-meta-ps-file=FinGene-1_0-st.mps
#%affymetrix-algorithm-param-apt-opt-qc-groups-file=FinGene-1_0-st.qcc
#%affymetrix-algorithm-param-apt-opt-kill-list=
#%affymetrix-algorithm-param-apt-opt-temp-dir=D:/MyWorks/GFArray/rawdata/temp
#%affymetrix-algorithm-param-apt-opt-use-disk=true
#%affymetrix-algorithm-param-apt-opt-diskCache=3000
#%affymetrix-algorithm-param-apt-opt-cel-count=6
#%affymetrix-algorithm-param-apt-opt-cel-1=7446_1_(FinGene-1_0-st).CEL
#%affymetrix-algorithm-param-apt-opt-cel-2=7446_2_(FinGene-1_0-st).CEL
#%affymetrix-algorithm-param-apt-opt-cel-3=7446_3_(FinGene-1_0-st).CEL
#%affymetrix-algorithm-param-apt-opt-cel-4=7446_4_(FinGene-1_0-st).CEL
#%affymetrix-algorithm-param-apt-opt-cel-5=7446_5_(FinGene-1_0-st).CEL
#%affymetrix-algorithm-param-apt-opt-cel-6=7446_7_(FinGene-1_0-st).CEL
#%affymetrix-algorithm-param-apt-opt-analysis-name=rma-gene-full
#%affymetrix-algorithm-param-apt-opt-set-analysis-name=rma-gene-full
#%affymetrix-algorithm-param-apt-opt-analysis-spec=rma-bg,quant-norm.sketch=-1.bioc=true.lowprecision=false.usepm=true.target=0.doavg=false.subsetmd5=3a884d8a5304f5b9afae7763367e79ea,pm-only,med-polish.FixFeatureEffect=false.UseInputModel=false.FitFeatureResponse=true.expon=false.attenuate=true.l=0.005.h=-1,expr.genotype=false.strand=false.allele-a=false
#%affymetrix-algorithm-param-apt-opt-feat-effect-file=
#%affymetrix-algorithm-param-apt-opt-target-sketch-file=
#%affymetrix-algorithm-param-apt-opt-do-residuals=false
#%affymetrix-algorithm-param-apt-opt-do-feature-effects=false
#%affymetrix-algorithm-param-apt-opt-write-sketch=false
#%affymetrix-algorithm-param-apt-opt-reference-profile-file=
#%affymetrix-algorithm-param-apt-opt-write-profile=false
#%affymetrix-algorithm-param-quantification-name=med-polish
#%affymetrix-algorithm-param-quantification-version=1.0
#%affymetrix-algorithm-param-quantification-scale=log2
#%affymetrix-algorithm-param-quantification-type=signal
#%affymetrix-algorithm-param-apt-engine=ProbesetSummarizeEngine
#%affymetrix-algorithm-param-apt-program-name=Expression Console
#%affymetrix-algorithm-param-apt-command-line=
#%affymetrix-algorithm-param-apt-exec-guid=0000010178-1436781819-0000021137-0000020029-0000001627
#%affymetrix-algorithm-param-apt-analysis-guid=0000461d-0aec-45ee-7507-00320e001bf1
#%affymetrix-algorithm-param-apt-time-str=Mon Jul 13 11:03:39 2015
#%affymetrix-algorithm-param-apt-version=1.3.1.187
#%affymetrix-algorithm-param-apt-cvs-id=
#%affymetrix-algorithm-param-apt-free-mem=87190791782
#%affymetrix-algorithm-param-apt-opt-do-ps-names=false
#%affymetrix-algorithm-param-apt-opt-chip-type=FinGene-1_0-st
#%affymetrix-algorithm-param-apt-opt-probe-count=1416100
#%affymetrix-algorithm-param-apt-opt-force=false
#%affymetrix-algorithm-param-apt-opt-precision=2
#%affymetrix-algorithm-param-apt-opt-out-dir=D:\MyWorks\GFArray\rawdata
#%affymetrix-algorithm-param-apt-opt-cc-expr-chp-out-dir=D:\MyWorks\GFArray\rawdata\49332
#%affymetrix-algorithm-param-apt-opt-cc-md-chp-out-dir=
#%affymetrix-algorithm-param-apt-opt-xda-chp-out-dir=
#%affymetrix-algorithm-param-apt-opt-cdf-file=
#%affymetrix-algorithm-param-apt-opt-spf-file=
#%affymetrix-algorithm-param-apt-opt-pgf-file=FinGene-1_0-st.pgf
#%affymetrix-algorithm-param-apt-opt-clf-file=FinGene-1_0-st.clf
#%affymetrix-algorithm-param-apt-opt-bgp-file=FinGene-1_0-st.bgp
#%affymetrix-algorithm-param-apt-opt-ps-list-file=
#%affymetrix-algorithm-param-apt-opt-meta-ps-file=FinGene-1_0-st.mps
#%affymetrix-algorithm-param-apt-opt-qc-groups-file=FinGene-1_0-st.qcc
#%affymetrix-algorithm-param-apt-opt-kill-list=
#%affymetrix-algorithm-param-apt-opt-temp-dir=D:/MyWorks/GFArray/rawdata/temp
#%affymetrix-algorithm-param-apt-opt-use-disk=true
#%affymetrix-algorithm-param-apt-opt-diskCache=3000
#%affymetrix-algorithm-param-apt-opt-cel-count=6
#%affymetrix-algorithm-param-apt-opt-cel-1=7446_1_(FinGene-1_0-st).CEL
#%affymetrix-algorithm-param-apt-opt-cel-2=7446_2_(FinGene-1_0-st).CEL
#%affymetrix-algorithm-param-apt-opt-cel-3=7446_3_(FinGene-1_0-st).CEL
#%affymetrix-algorithm-param-apt-opt-cel-4=7446_4_(FinGene-1_0-st).CEL
#%affymetrix-algorithm-param-apt-opt-cel-5=7446_5_(FinGene-1_0-st).CEL
#%affymetrix-algorithm-param-apt-opt-cel-6=7446_7_(FinGene-1_0-st).CEL
#%affymetrix-algorithm-param-apt-opt-analysis-name=rma-gene-full
#%affymetrix-algorithm-param-apt-opt-set-analysis-name=rma-gene-full
#%affymetrix-algorithm-param-apt-opt-analysis-spec=rma-bg,quant-norm.sketch=-1.bioc=true.lowprecision=false.usepm=true.target=0.doavg=false.subsetmd5=3a884d8a5304f5b9afae7763367e79ea,pm-only,med-polish.FixFeatureEffect=false.UseInputModel=false.FitFeatureResponse=true.expon=false.attenuate=true.l=0.005.h=-1,expr.genotype=false.strand=false.allele-a=false
#%affymetrix-algorithm-param-apt-opt-feat-effect-file=
#%affymetrix-algorithm-param-apt-opt-target-sketch-file=
#%affymetrix-algorithm-param-apt-opt-do-residuals=false
#%affymetrix-algorithm-param-apt-opt-do-feature-effects=false
#%affymetrix-algorithm-param-apt-opt-write-sketch=false
#%affymetrix-algorithm-param-apt-opt-reference-profile-file=
#%affymetrix-algorithm-param-apt-opt-write-profile=false
#%affymetrix-algorithm-param-quantification-name=med-polish
#%affymetrix-algorithm-param-quantification-version=1.0
#%affymetrix-algorithm-param-quantification-scale=log2
#%affymetrix-algorithm-param-quantification-type=signal
probeset_id	7446_1_(FinGene-1_0-st).CEL	7446_2_(FinGene-1_0-st).CEL	7446_3_(FinGene-1_0-st).CEL	7446_4_(FinGene-1_0-st).CEL	7446_5_(FinGene-1_0-st).CEL	7446_7_(FinGene-1_0-st).CEL
15611581	4.89	4.43	4.71	4.93	5.42	4.74			2	3	4	5	6	7	8	9	10	11	12	13	14	15	16	17	18	19	20	21	22
15709027	7.37	7.04	7.09	6.81	7.35	7.27			3	4	5	6	7	8	9	10	11	12	13	14	15	16	17	18	19	20	21	22	23
15751212	6.93	6.39	6.73	5.96	6.56	6.82
15686326	2.11	2.43	2	1.89	3.08	2.93
15638257	6.88	7.15	6.5	6.63	6.42	7.57
15638288	6.01	6.15	5.74	6.95	5.28	5.35
15696443	10.75	10.27	10.51	10.37	10.22	10.34
15613401	5.38	5.04	4.88	4.68	4.23	4.76
15605873	11.07	10.83	11.15	11.09	10.98	11.11
15622184	4.29	4	4.29	4.02	4.98	3.93
15724543	8.06	8	8.07	8.3	8.09	8.44
15698356	9.61	9.03	9.29	9.12	9	8.87
15709030	6.04	5.96	6.09	6.49	5.81	6.32
15696442	12.37	12.06	12.36	12.43	12.29	12.46
15681824	8.03	7.33	7.55	8	7.34	7.61
15635621	5.6	5.47	5.41	5.79	5.43	5.61
15623467	6.96	6.55	6.39	6.4	6.21	6.77
15681826	10.05	9.76	9.84	9.97	9.76	10.35
15703095	11.29	10.89	11.36	11.56	11.26	11.42
15650396	8.52	8.43	8.64	8.62	8.3	8.53
15754661	6.24	5.19	6.31	3.35	4.51	6.15
15696440	8.34	8.31	8.51	8.9	8.3	8.77
15605756	3.93	4.7	4.22	3.92	4.89	5.99
15657328	8.49	7.57	8.21	8.54	8.28	8.43
15677129	7.97	6.75	7.72	6.97	8.1	7.7
15625368	10.76	10.77	10.48	10.77	10.95	10.78
15686323	11.41	10.64	11.24	10.85	10.79	10.86
15605749	7.65	8.12	8.07	7.98	8.11	8.45
15643743	7.22	7.08	7.43	7.78	7.03	6.53
15638237	7.95	7.91	8.07	7.72	7.92	8.13
15662423	6.79	6.86	6.94	6.85	7.39	7.02
15638317	5.85	5.21	5.13	5.08	5.31	5.25
15604461	8.66	8.4	8.62	8.77	8.36	8.17
15680180	8.8	8.55	6.02	6.85	6.7	8.77
15650394	2.12	3.64	0.85	2.8	2.67	4.02
15605932	7.98	7.78	8.01	8.25	7.84	8.17
15638272	9.54	9.81	9.87	10.1	9.94	10.15
15749946	1.86	1.63	2.49	1.83	2.2	2.02
15736846	5.93	5.12	5.48	4.41	5.43	4.89
15750383	8.74	7.92	8.14	8.15	8.58	8.43
15709767	7.88	7.66	7.57	6.36	7.64	6.66
15694991	11.68	11.43	11.74	11.64	11.54	11.55
15638263	4.22	3.85	5.16	4.35	4.51	3.69
15605752	8.28	5.74	6.97	5.78	6.03	5.21
15638250	6.74	6.07	6.98	7.02	7.12	7.05
15696445	3.58	3.6	3.87	4.1	2.47	2.8
15631515	5.58	4.88	4.87	4.31	5.21	4.98
15633446	3.51	3.97	3.66	4.68	3.68	3.82
15643530	10.4	9.89	10.43	10.33	10.19	10.16
15754658	6.34	7.08	6	6.9	7.04	6.39
15698354	9.16	9.3	9.13	9.25	9.32	9.38
15621323	9.78	8.9	9.32	9.08	9.12	8.98
15631158	11.6	11.12	11.4	11.47	11.42	11.42
15698357	6.35	6.07	6.33	6.03	6.25	6.36
15625370	11.97	12.08	12.08	12.07	12.62	12.54
15605750	5.73	5.8	6.57	5.95	5.75	6.18
15638246	1.32	4.02	5.43	1.82	4.94	1.53
15686324	10.11	9.2	10.03	9.47	9.4	9.57
15638274	7.92	7.84	7.83	7.71	7.96	7.34
15753030	11.77	11.1	11.6	10.96	11.48	11.56
15731116	8.41	7.96	8.5	8.22	8.3	8.1
15677706	6.71	6.46	6.83	6.86	6.94	6.81
15621657	3.74	3.43	3.58	3.01	2.38	2.31
15750386	6.93	6.57	5.78	5.33	6.15	6.26
15605754	2.45	2.37	1.53	2.21	2.23	2.36
15621326	10.44	9.84	9.96	10.06	9.99	10.24
15620255	9.63	9.51	9.88	9.95	9.75	9.65
15753029	11.34	10.49	11.16	10.5	11	10.93
15631160	3.75	5.74	5.05	5.3	3.91	4.85
15638261	7.12	7.62	5.25	7.34	6.27	6.77
15709770	5.99	5.93	5.89	5.32	6.16	5.67
15679336	9	8.55	9.1	8.92	8.75	8.95
15620253	11.14	10.94	11.08	11.27	11.23	10.86
15659031	6.78	6.86	6.68	6.96	6.46	6.6
15638278	1.76	2.4	2.13	3.17	2.76	1.82
15639296	4.08	3.98	3.65	3.87	3.99	4.11
15638292	7.34	7.21	6.67	6.82	7.98	6.5
15599611	9	8.13	9.19	8.64	8.38	8.34
15709029	8.61	8.61	8.65	8.98	8.77	8.78
15672804	10.03	9.32	9.72	9.53	9.39	9.33
15662733	11.83	11.33	11.75	11.46	11.51	11.23
15754660	11.32	10.74	11.27	10.43	10.96	10.8
15638265	7.16	7.34	7.45	7.14	6.41	7.13
15732011	6.74	6.05	6.94	6	6.17	6.4
15643745	3.21	5.35	2.08	3.67	4.52	4.65
15667679	6.29	6.05	6.18	6.36	6.49	6.22
15638253	3.55	1.61	3.66	2.79	5.09	2.88
15621653	4.83	7.25	5.64	7.75	6.6	7.53
15732009	4.96	4.6	5.07	4.35	5.09	4.83
15613405	9.4	8.79	9.39	9.45	9.28	9.22
15686325	10.84	10.42	10.72	10.38	10.52	10.62
15638279	5.64	5.64	5.11	5.26	5.29	5.49
15645149	6.54	5.91	6.35	6.11	6.48	6.72
15638238	7.04	6.49	7.14	7.08	7.1	7.29
15610459	6.98	6.76	6.44	7.18	7.1	7.63
15749944	9.67	9.25	9.35	8.51	9.06	9.31
15622187	9.8	9.62	10.22	10.09	9.72	10.34
15657330	3.88	3.07	3.59	2.29	2.49	3.15
15621654	10.75	10.74	10.58	11.02	10.98	10.61
15705142	10.15	9.7	10.23	9.66	10.09	9.4
15703093	11.87	11.38	11.89	11.7	11.35	11.3
15623464	8.1	9.1	8.47	8.15	8.37	9.09
15641154	2.12	2.05	1.97	1.94	1.91	1.89
15753028	7.58	5.46	6.62	4.84	6	5.55
15682732	8.14	7.68	7.98	7.35	8.16	8.39
15703094	10.71	10.18	10.51	10.33	10.21	9.75
15650398	5.09	5.34	5.93	5.32	5.36	5.16
15695283	6.6	5.49	6.55	7.3	6.37	6.36
15696444	4.84	4.28	4.73	4.09	2.89	5.06
15635251	8.13	7.81	7.82	8.14	7.92	8.12
15662781	8.92	9.03	8.96	8.94	8.98	8.92
15623462	5.12	5.23	5.17	4.83	5.36	4.99
15660079	10.82	10.59	10.67	10.82	10.63	10.81
15638254	5.54	5.47	6.46	5.52	6.23	5.52
15621276	10.86	9.92	10.56	10.49	10.37	10.28
15731511	6.06	5.97	6.05	6.45	6.05	6.17
15660076	10.06	9.6	9.83	10.01	10.06	9.86
15631518	6.08	6.43	5.81	5.14	5.81	6
15639043	8.28	8.07	8.12	8.15	8.33	7.79
15638243	3.75	3.52	3.75	3.96	4.1	3.9
15656366	3.85	5.49	2.78	5.05	5.08	5.19
15698352	9.12	8.29	9.15	8.72	8.79	8.21
15672805	7.61	7.02	7.22	7.45	7.44	7.59
15667678	6.85	6.17	6.6	6.97	5.96	6.98
15638236	3.74	4.68	5.93	4.82	4.97	6.07
15667676	8.02	8.11	7.96	8.36	8.13	8.5
15665217	8.76	8.26	8.6	8.76	8.29	8.21
15638259	5.08	3.23	4.67	4.07	4.98	4.04
15605871	2.55	3.06	3.02	3.06	3.36	2.34
15736845	5.71	5.43	5.74	5.84	5.62	5.83
15703415	9.98	9.92	9.78	9.69	9.94	10.03
15749942	11.33	10.7	11.13	9.95	10.91	10.78
15638245	4.84	5.64	4.54	5.33	5.52	3.77
15638268	7.76	6.97	7.75	7.73	6.65	7.98
15662784	6.68	6.84	6.95	6.89	6.95	6.93
15613404	7.64	7.08	7.41	7.6	7.31	7.41
15643533	5.29	4.75	4.94	4.82	5.04	4.58
15635624	9.19	9.02	9.18	9.41	9.29	9.21
15681823	9.17	8.76	9.23	9.06	8.84	8.96
15621324	10.59	9.97	10.43	10.03	10.12	10.1
15724545	7.41	7.21	7.76	6.88	7.5	7.13
15613402	7.78	7.69	8	8.33	7.93	7.74
15605747	3.36	3.01	3.32	2.12	2.66	3.01
15660077	11.1	6.88	8.05	8.14	10.12	7.56
15677130	8.94	7.75	8.83	8.46	8.61	8.44
15638283	5.77	5.25	5.43	5.48	4.36	5.49
15638242	5.6	4.14	5.87	6.22	4.34	5.81
15743802	11.46	10.79	11.11	11.12	11.2	10.62
15638251	5.82	6.36	5.94	5.42	6	4.95
15638282	7.61	7.6	7.47	6.89	7.91	7.81
15625365	9.91	8.95	9.3	8.96	8.83	9.5
15638248	7	6.9	6.83	5.99	7.2	6.2
15653815	7	6.61	5.99	7.87	7.08	7.13
15604463	6.26	6.43	6.88	6.77	6.55	7.44
15682730	7.72	8.18	8.02	8.13	8.51	7.84
15681060	9.7	9.35	9.4	9.66	9.73	9.89
15703090	9.99	9.71	10.09	10.03	10	9.9
15650859	7.21	7.16	6.86	7.33	7.4	7.29
15623466	5.68	5.83	5.81	5.65	5.37	4.9
15653473	10.94	10.51	10.69	10.8	10.69	10.91
15599610	11.45	11.17	11.47	11.46	11.44	11.38
15623468	7.87	7.96	8.07	8.49	8.14	8.34
15753031	9.75	9.19	9.64	9.2	9.61	9.31
15709028	9.18	9.07	9.06	9.4	9.29	9.58
15653472	8.48	8.02	8.53	8.26	8.22	8.43
15605755	1.7	1.54	2.71	1.15	1.38	1.51
15625367	9.35	9.22	9.48	8.83	9.96	10
15696446	10.8	10.42	10.63	10.75	10.49	10.42
15631154	4.94	4.63	5.69	5.12	4.95	2.35
15709766	7.5	6.31	7.06	6.74	6.93	6.79
15643739	5.94	6.84	5.97	6.34	7.02	5.89
15645147	7.65	7.65	7.98	7.61	7.53	7.44
15662780	8.16	7.85	8.16	8.17	8.17	7.98
15638286	5.8	5.43	5.95	6.07	4.49	6.45
15703417	5.92	6.1	5.42	5.66	6.07	5.98
15622186	8.73	7.93	8.66	8.29	8.24	8.32
15604465	8.23	8.28	7.93	8.31	7.62	7.73
15679339	9.78	8.95	9.35	9.15	8.99	9.35
15686320	7.63	6.63	7.25	7.12	6.42	7.07
15677128	9.7	9.05	9.66	9.34	9.37	9.22
15604462	8.67	8.46	8.37	8.63	8.57	8.85
15732007	4.31	4.07	4.53	4.27	3.98	4.54
15662785	3.74	5.99	4.39	5.55	5.27	6.2
15734878	6.31	6.6	6.56	6.45	6.53	6.3
15736843	5.27	5.61	5.07	6.04	5.33	5.48
15650395	8.7	8.51	8.86	9.01	8.74	8.64
15650400	6.68	7.15	7.19	7.47	6.62	7.99
15653474	10.66	10.3	10.55	10.58	10.55	10.64
15604459	4.37	4.02	5.49	5.76	5.36	2.55
15732010	5.89	6.38	6.54	6.7	6.23	6.28
15679340	11.48	11.89	11.61	11.88	11.8	11.94
15662783	3.69	3.4	3.69	4.26	3.86	4.42
15611583	7.28	7.37	6.78	7.3	7.19	7.84
15754659	9.38	9.09	9.44	9.23	9.49	9.26
15631516	6.65	6.87	6.74	6.93	6.25	6.76
15621273	7.74	7.31	7.54	7.74	7.66	7.68
15681825	8.61	8.3	8.48	8.91	8.62	8.86
15631156	12.8	12.67	12.8	13.08	12.95	12.94
15657329	11.11	10.75	11.23	11.41	10.84	11.16
15643532	10.92	10.56	10.84	11.08	10.82	10.77
15620254	11.18	10.85	11.01	11.03	11.01	11
15625369	9.24	8.83	9.05	8.78	9.19	9.06
15705303	6.38	6.98	6.82	6.84	6.56	7.16
15682733	8.2	7.78	8.01	7.87	7.74	8.47
15709517	8.78	7.77	7.89	8	7.68	7.62
15698351	10.08	9.52	9.81	9.75	9.96	9.83
15696439	5.6	5.97	5.98	6.45	6.24	6.48
15657327	12.16	11.77	11.75	12.05	11.96	11.77
15659032	7.38	6.1	6.72	6.68	6.9	6.63
15724544	7.27	7.08	7	6.85	7.23	7.1
15620256	6.58	6.53	5.97	6.89	7.27	6.94
15621275	10.9	10.26	10.54	10.59	10.56	10.73
15599609	7.77	7.45	7.74	7.7	7.81	7.86
15690789	2.52	2.61	2.04	2.57	2.46	2.42
15680182	7.72	6.69	8.09	7.21	7.23	7.65
15686322	10.51	10.22	10.4	10.35	10.48	10.39
15643742	8.83	9.04	9.22	9.57	8.91	8.56
15638276	7.57	7.64	7.21	7.1	7.61	7.25
15638249	4.47	3.99	4.46	5.54	4.17	4.18
15703416	6.95	5.91	6.52	6.24	6.16	6.68
15750382	6.83	7.01	6.84	6.98	7.15	7.09
15703092	13.27	12.91	13.25	13.28	13.1	12.95
15635623	8.2	7.61	8.44	7.93	7.95	8.17
15620252	4.75	6.08	5.55	6.01	5.82	4.84
15698355	6.76	5.76	6.13	5.92	6.05	5.14
15605751	7.01	7.35	6.25	7.36	6.66	6.79
15750384	7.53	7.04	7.44	6.46	7.22	6.94
15749941	10.52	9.96	10.09	9.02	10.02	10.01
15638266	6.16	6.51	6.71	6.78	6.57	6.8
15703091	8.12	7.57	7.81	7.46	7.37	7.31
15605872	9.37	9.05	9.37	9.26	9.23	8.91
15650750	7.22	6.77	7.05	6.27	7.23	6.65
15682727	4.08	3.71	3.49	3.94	3.38	4.04
15650399	6.32	5.76	6.11	5.96	5.78	5.9
15639041	10.7	10.41	10.72	10.6	10.8	10.43
15638235	5.08	5.09	5.51	5.15	5.4	5.24
15621325	9.88	9.61	9.71	9.82	9.58	9.38
15696441	3.47	4.68	2.82	3.72	5.29	5.63
15657326	8.32	7.97	8.47	8.48	8.24	8.37
15709769	7.29	7.44	7.66	7.41	7.25	7.37
15703414	3.86	5.77	4.39	5.62	5.05	4.82
15702786	9.21	9.18	8.72	9.81	8.57	9.11
15694992	5.93	6.04	6.33	5.79	5.32	6.07
15694990	11.07	10.37	10.58	10.49	10.5	10.41
15638318	8.13	7.97	7.82	8.15	7.99	8.12
15605753	5.68	5.9	6.16	5.7	5.86	6.18
15644327	7.92	7.17	7.51	8.5	7.68	7.89
15638256	6.63	7.03	6.51	4.77	6.52	4.61
15605931	8.92	8.92	8.96	8.31	9.21	8.23
15750387	9.68	9.18	9.9	8.38	9.32	9.4
15643744	3.47	1.87	2.01	2.32	1.72	2.18
15682731	8.91	9.03	9.28	9.41	9.26	9.37
15638277	5.1	3.79	4.25	5.51	4.59	4.48
15681062	9.12	8.79	8.84	9.04	8.82	8.7
15623463	6.23	5.46	6.22	6.19	5.82	5.82
15731115	9.85	9.2	9.55	9.52	9.48	9.66
15601298	10.12	9.4	9.36	10.4	10.38	10.46
15621322	9.6	9	9.28	9.17	9.35	8.84
15635622	4.5	4.39	4.4	5.52	6.15	5.27
15709768	3.53	2.45	3.85	2.62	2.97	3.43
15643531	10.39	9.73	10.43	10.12	9.87	9.41
15621656	11.19	10.92	10.88	11.01	10.83	10.79
15638291	3.86	3.16	2.22	3.46	3.75	3.05
15749945	6.8	6.01	7.16	5.64	6.1	6.19
15660080	10.32	10.32	10	10.36	10.07	10.5
15650749	7.84	7.64	7.28	7.18	8.11	7.77
15638316	5.85	6.18	6.11	5.88	5.98	6.22
15736844	5.28	5.48	5.28	5.64	5.28	4.82
15638270	7.41	7.51	7.69	7.59	7.5	6.57
15610552	5.08	4.92	4.95	5.2	5.45	6.04
15613403	2.38	2.71	2.49	2.59	2.34	3.33
15662732	9.97	9.08	9.67	10.07	9.25	9.39
15638241	5.1	5.09	5.9	3.03	4.05	4.85
15638319	7.71	7.51	7.29	7.6	7.54	7.59
15639042	8.57	8.61	8.47	8.59	8.68	8.92
15681061	6.43	5.51	6.33	5.98	5.96	5.3
15611580	2.29	3.67	4.84	3.59	5.25	2.95
15727499	10.78	10.4	10.01	9.72	10.44	11.01
15749943	9.42	9.11	9.15	8.43	8.64	7.98
15621655	11.03	11.2	10.77	11.27	10.95	10.76
15638262	5.4	5.19	6	4.33	5.57	5.92
15725857	9.9	9.26	9.2	10.11	10.06	9.97
15638281	5.49	5.07	5.22	4.85	5.72	5.26
15732012	7.59	7.61	7.27	7.56	7.65	7.69
15645148	4.89	5.03	4.95	4.58	5.62	4.57
15621274	11.93	11.22	11.78	11.43	11.57	11.18
15672803	10.58	9.9	10.58	10.18	10.3	9.85
15680179	7.11	5.99	6.74	6.28	6.77	6.02
15644326	7.15	7.16	7.17	7.38	7.09	7.18
15631159	10.94	10.53	10.61	10.73	10.32	10.82
15631155	9.37	9.03	10.01	9.33	9.35	8.61
15638239	8.26	8.21	8.24	8.36	8.4	8.53
15660078	11.59	11.47	11.47	11.84	11.55	11.78
15681827	5.24	4.47	5.06	5.1	5.6	5.65
15631517	2.16	1.84	1.74	1.4	2.33	1.89
15732008	2.18	2.19	1.69	1.91	2.37	2.52
15604460	3.57	3.4	2.83	4.07	4.81	4.15
15638252	6.59	5.61	6.8	6.66	6.85	6.87
15679337	8.21	7.68	8.45	8.55	8.22	8.06
15638247	7.01	5.34	5.9	5.35	5.77	6.19
15643528	9.94	9.17	9.91	9.73	9.64	9.59
15696447	4.85	4.07	3.84	4.11	4.99	3.42
15604464	8.26	7.73	8.05	8.17	7.89	7.57
15694989	10.21	9.7	10.11	9.65	9.76	9.8
15605930	6.09	5.73	5.82	6.12	5.71	6
15677127	9.57	9.47	9.56	9.68	9.61	9.81
15698353	10.81	10.4	10.77	10.54	10.59	10.66
15605934	7.77	7.31	7.76	7.69	7.71	7.49
15731114	7.65	7.94	7.74	7.59	7.57	8.16
15638285	5.04	5.63	5.34	5.94	6.31	5.71
15662782	4.75	4	4.33	4.36	4.18	4.56
15659033	7.97	8.2	8.11	8.45	8.22	7.93
15665218	10.33	9.79	10.31	10.16	10.1	9.99
15638260	5.21	5.61	5.47	5.67	5.75	6.12
15638244	7.58	6.47	7.83	7.5	8	7.67
15643529	7.3	6.54	6.36	6.32	5.52	5.77
15638273	10.97	10.76	10.89	10.94	10.96	11.07
15621277	8.04	8.25	8.28	8.28	8.12	8.3
15631153	2.51	2.9	3.76	1.34	2.34	1.75
15659034	5.35	5.7	3.71	5.66	5.25	5.88
15681821	6.96	7.06	6.32	7.32	6.79	7.23
15638289	6.4	6.85	6.84	7.27	6.51	6.99
15667677	8.45	7.93	8.03	8.32	7.77	8.05
15638255	4.2	4.56	4.48	5.92	4.09	4.99
15605748	6.99	7.97	7.15	7.22	7.3	7.42
15680181	8.31	7.41	8.23	8.14	7.9	6.83
15605933	7.53	7.26	7.77	7.17	7.36	7.44
15750385	9.19	8.42	8.79	7.57	8.87	8.37
15625371	9.77	9.73	10.35	9.33	9.91	8.9
15643740	8.13	8.1	8.2	8.66	8.21	8.55
15682725	4.15	3.37	3.39	3.54	3.1	3.71
15605757	6.6	5.7	6.22	6.88	6.63	6.83
15682729	8.22	7.86	8.37	7.97	8.02	8.19
15660075	7.37	6.09	6.53	6.72	7.12	6.64
15679338	8.06	7.66	8.08	7.89	7.89	7.65
15686321	10.84	10.44	10.76	10.88	10.93	11.04
15638271	9.51	8.77	9.26	9.29	8.99	8.96
15650397	6.13	5.61	6.03	5.73	5.29	5.72
15611582	6.49	5.94	6.24	5.7	6.15	6.06
15694988	10.48	10.15	10.45	10.26	10.25	10.23
15643741	7.87	7.81	8.04	8.29	7.7	7.26
15638284	7.18	6.92	6.6	7.35	6.78	6.7
15709031	7.71	8.41	8.08	8.47	8.22	8.6
15709518	9.22	8.72	9.18	9.32	9.14	9.24
15732006	4.08	3.89	3.08	4.35	4.58	3.27
15731512	6.19	7.21	6.12	6.64	6.07	6.64
15750782	4.46	3.9	4.07	3.72	4.58	3.33
15638267	8.04	7.69	7.98	8.58	7.77	8.16
15625366	6.38	6.15	6.18	5.96	6.22	6.64
15682726	9.52	8.89	9.32	9.06	8.67	8.37
15623465	6.14	5.8	6.1	6.14	6.01	6.04
15638290	6.51	6.63	6.63	6.42	6.82	6.66
15622185	8.89	8.36	8.42	8.4	8.25	8.42
15631157	10.66	10.05	10.43	10.31	10.35	10.31
15681822	7.15	7.19	6.76	7.33	7.25	7.54
15590001	2.5	2.33	2.93	2.11	2.47	2.75
15590003	5.05	4.74	3.81	5.13	5.25	5.15
15590005	4.56	4.96	5.66	5.01	4.22	5.11
15590007	5.72	6.24	5.6	5.51	5.62	5.41
15590009	5.5	6.33	5.56	6.1	5.91	5.51
15590011	3.27	3.75	3.68	3.25	4.13	3.7
15590013	3.59	4.89	3.29	2.54	3.2	3.93
15590015	4.33	3.53	3.98	3.82	3.77	4.43
15590017	5.12	4.03	5.35	4.46	3.76	4.9
15590019	4.18	5.59	5.31	5.19	5	4.79
15590021	5.62	5.47	6.25	5.63	5.41	5.27
15590023	3.86	3.47	3.47	4.73	3.48	5
15590025	2.64	1.99	1.71	3.57	1.66	2.56
15590027	3.63	3.69	3.22	3.66	2.51	3.4
15590029	3.65	4.4	4.26	4.4	4.57	4.23
15590031	4.83	4.84	5.44	5.63	5.17	5.66
15590033	2.59	2.17	2.08	2.38	2.53	1.58
15590035	2.21	1.43	2.04	1.51	1.67	1.08
15590037	1.46	2.25	3.18	1.91	1.77	2.08
15590039	4.77	6.75	5.48	5.45	5.13	5.46
15590041	3.52	4.01	3.86	4.74	4.85	3.65
15590043	5.43	6.2	6.23	6.4	4.43	6.57
15590045	3.4	3.89	3.38	3.11	3.1	3.7
15590047	2.46	1.55	2.94	1.61	1.48	2.5
15590049	2.58	3.58	3.24	3.3	3.89	2.62
15590051	2.44	1.61	1.16	1.32	1.58	1.64
15590053	2.43	3.8	3.26	2.94	3.2	4.04
15590055	4.45	3.28	3.47	3.19	2.65	4.07
15590057	2.48	2.12	1.53	3.03	2.29	3.35
15590059	4.94	4.92	5.62	5.72	5.38	5.81
15590061	3.49	2.68	2.51	2.84	2.75	3.97
15590063	2.58	2.08	3.22	2.54	2.75	3.9
15590065	4.6	5.5	5.95	5.88	5.71	6.13
15590067	3.38	2.21	2.88	3.48	2.18	3.09
15590069	2.47	2.49	1.51	1.72	2.54	2.38
15590071	1.59	2.81	2.4	1.62	3.32	2.54
15590073	3.44	2.37	2.05	2.07	2.73	1.94
15590075	2.48	2.45	2.72	2.35	2.7	3.18
15590077	2.79	1.98	3.14	2.73	3.73	2.38
15590079	5.73	4.54	6.1	5.23	5.83	6.43
15590081	7.38	7.42	7.62	7.56	7.52	7.9
15590083	5.58	4.91	5.44	3.76	5.74	4.47
15590085	5.96	5.98	5.58	5.73	5.59	6.55
15590087	11.57	11.8	11.69	11.9	11.8	11.95
15590089	11.16	11.38	11.22	11.34	11.14	11.44
15590091	3.97	4.99	3.94	4.45	3.18	5.1
15590093	6.17	6.18	5.67	6.67	5.81	6.33
15590095	3.7	3.83	3.23	3.8	4.3	4.89
15590097	1.32	1.37	1.28	1.26	1.34	1.07
15590099	5.15	5.55	4.92	4.96	5.5	4.92
15590101	4.87	5.22	4.18	4.24	4.62	4.84
15590103	4.13	4.09	4.68	3.92	3.78	4.62
15590105	6.75	7.34	7.07	7.62	7.17	6.12
15590107	6.2	6.72	6.12	6.36	6.31	6.24
15590109	6.57	7.61	7.42	7.59	7.56	7.86
15590111	8.15	8.46	7.91	8.52	8.49	8.61
15590113	2.82	2.9	4.09	3.08	3.26	2.61
15590115	3.79	3.9	3.56	5.37	4.13	4.19
15590117	2.38	3.1	3.17	2.96	2.95	4.02
15590119	2.07	1.11	1.49	1.36	1.43	2.07
15590121	3.39	4.16	3.77	4.72	4.44	5.11
15590123	5.82	6.15	5.5	5.88	5.87	5.88
15590125	6.4	6.08	6.27	6.12	6.32	6.46
15590127	3.41	4.35	3.97	4.07	3.49	4.42
15590129	5.92	5.31	5.01	6.24	6.21	6.25
15590131	6.33	6.7	6.24	6.97	6.75	6.09
15590133	3.16	3.5	3.76	3.05	4.05	2.46
15590135	2.1	2.4	3.01	2.51	4.42	2.25
15590137	5.67	6.25	5.51	5.65	5.53	5.64
15590139	4.03	4.62	4.37	5.12	5.03	5.17
15590141	3.05	3.29	4.06	3.96	3.95	4.05
15590143	5.94	5.49	6.82	6.32	6.13	7.06
15590145	2.45	1.72	1.9	1.9	2.2	2.98
15590147	4.06	4.32	4.48	3.1	3.41	4.2
15590149	4.58	3.86	4.76	3.84	3.69	4.59
15590151	1.4	2.4	1.23	1.84	2.11	2.35
15590153	4.42	3.37	3.3	3.15	3.04	3.94
15590155	2.63	1.95	2.17	2.63	3.07	3.28
15590157	2.38	1.75	2	3	1.83	1.68
15590159	4.26	1.97	3.52	3.86	3.61	4.96
15590161	4.97	5.62	4.27	5.22	4.7	4.97
15590163	3.73	3.4	4.03	3.62	5.01	4.25
15590165	3.43	3.54	2.12	3.27	3.27	3.15
15590167	4.87	5.08	4.79	4.9	4.51	3.38
15590169	5.74	6.07	6.41	6	6.15	6.37
15590171	5.77	5.35	4.98	6	5.68	6.57
15590173	2.29	3.11	2.53	2.62	2.35	1.95
15590175	3.91	3.09	2.14	3.3	2.76	2.75
15590177	3.39	4.06	3.57	4.03	3.58	2.74
15590179	4.08	3.37	2.46	4.58	4.14	3.09
15590181	4.24	3.8	4.07	3.25	4.42	3.83
15590183	9.52	9.76	9.6	10.06	9.92	10.05
15590185	3.15	3.18	2.59	2.65	2.62	3.47
15590187	3.63	4.15	4.06	4.36	4.04	4.1
15590189	3.29	4.07	3.91	3.9	4.85	3.64
15590191	5.57	5.53	5.06	5.38	6.08	5.85
15590193	2.26	1.54	2.83	1.67	1.68	1.66
15590195	3.13	3.69	3.32	4.44	3.38	3.9
15590197	11.34	11.65	11.36	11.66	11.56	11.78
15590199	2.27	2.2	2.77	1.94	2.34	1.27
15590201	2.3	2.66	2.63	2.62	2.4	2.4
15590203	6.5	6.1	6.23	6.24	6.76	6.17
15590205	2	2.56	2.3	2.52	3.12	3.14
15590207	2.51	2.6	2.22	1.07	2.63	2.3
15590209	2.09	2.18	2.55	2.68	4.21	2.02
15590211	2.76	3.55	1.75	1.97	2.27	1.75
15590213	0.96	2.39	2.42	3.04	1.66	2.79
15590215	2.73	3.39	3.92	2.27	3.65	2.72
15590217	4.07	3.49	2.26	3.99	4.22	4.32
15590219	3.52	3.69	3.42	4.21	3.06	3.08
15590221	2.29	1.86	1.91	1.68	1.89	1.86
15590223	4.7	3.73	3.61	2.96	5.55	4.12
15590225	5.02	6.02	6.07	5.42	5.91	5.66
15590227	4.48	4.15	4.3	4.71	4.15	4.59
15590229	5.56	6.01	5.31	5.54	6.47	5.54
15590231	1.86	1.45	1.63	1.65	1.32	1.25
15590233	4.17	3.18	3.94	4.05	4.65	4.2
15590235	2.15	2.52	1.43	1.8	1.86	1.84
15590237	3.32	3.12	3.04	3.41	2.7	3.52
15590239	1.44	1.45	1.58	2.1	1.91	1.69
15590241	2.97	3.21	2.86	3.35	3.82	2.97
15590243	4.97	4.5	4.9	4.02	5.92	4.29
15590245	3.11	2.78	2.32	2.44	3.31	2.8
15590247	5.88	5.54	5.88	6.35	5.27	6.19
15590249	2.65	2.92	1.52	3.09	3.31	2.12
15590251	3.71	2.79	3.28	3.31	3.38	2.94
15590253	4.94	6.14	4.72	6.09	6	5.26
15590255	3.76	3.13	4.77	3.69	3.67	3.09
15590257	5.39	5.87	3.65	3.07	4.88	3.17
15590259	6.47	6.17	5.71	6.1	6.57	5.63
15590261	7.18	7.22	7.31	7.27	6.98	7.48
15590263	9.11	9.3	9.07	9.38	9.16	9.57
15590265	5.99	6.26	6.18	6.39	6.1	5.99
15590267	5.95	6.44	6.67	6.18	6.26	7.04
15590269	3.48	3.86	3.5	3.83	3.18	3.39
15590271	5.95	5.33	5.52	5.61	5.93	5.67
15590273	4.09	3.91	4.06	3.94	3.96	4.47
15590275	5.73	6.92	6.3	6.58	6.68	5.92
15590277	3.52	3.65	3.79	3.86	3.75	4.3
15590279	5	3.99	5.19	5.02	4.74	5.65
15590281	5.2	4.54	4.68	4.5	4.98	4.42
15590283	7.57	7.67	7.31	7.56	7.6	7.74
15590285	2.01	1.66	1.64	1.75	1.88	1.89
15590287	3.41	4.43	2.88	3.37	3.39	3.42
15590289	4.5	4.57	4.51	4.4	4.6	4.38
15590291	3.72	3.29	3.1	3.56	4.23	3.9
15590293	1.68	2.55	1.89	1.78	2.1	1.54
15590295	3.15	4.31	3.09	3.55	3.27	2.64
15590297	7.28	7.25	7.55	7.96	7.87	7.39
15590299	4.09	4.14	4.11	3.55	4.3	4.21
15590301	4.63	4.95	5.29	4.74	4.03	2.88
15590303	2.55	4.05	3.56	2.69	3.25	4.08
15590305	3.79	3.76	3.15	3.75	4.07	3.65
15590307	1.95	2.67	1.71	1.97	2.24	1.94
15590309	5.36	6.29	5	6.19	4.76	5.78
15590311	3.79	4.88	4.29	3.96	3.7	4.6
15590313	5.13	5.06	5.29	5.03	4.81	5.14
15590315	5.16	5.05	5.64	5.27	6.2	4.88
15590317	2.65	2.47	2	2.55	2.03	2.76
15590319	4.99	4.5	4.03	5.37	4.97	4.9
15590321	7.11	7.55	7.77	6.98	7.74	7.26
15590323	4.13	4.31	3.64	3.35	4.85	3.88
15590325	5.47	4.08	4.39	4.81	4.51	5.68
15590327	3.47	3.88	3.28	2.97	2.91	2.57
15590329	4.74	4.36	5.08	5	3.82	4.51
15590331	2.85	4.37	3.29	3.82	2.2	2.14
15590333	2.42	2.28	2.28	2.59	2.56	4.6
15590335	5.84	5.88	6.04	5.45	6.33	5.5
15590337	4.75	3.22	4.42	4.24	4.82	4.45
15590339	3.45	2.39	3.69	2.03	2.66	1.95
15590341	3.23	3.57	1.5	4.03	2.77	3.73
15590343	3.23	3.25	3.72	2.99	3.9	2.24
15590345	2.84	2.28	3.01	4.09	2.59	2.99
15590347	4.96	4.52	4.82	5.38	4.95	5.01
15590349	2.1	2.54	1.55	2.49	2.23	2.58
15590351	1.47	1.65	1.63	2.23	1.8	1.72
15590353	6.65	6.4	6.46	7.25	6.64	6.79
15590355	2.46	2.93	2.97	3.31	2.31	3.31
15590357	6.08	5.44	6.17	5.47	6.13	6.25
15590359	4.63	5.16	5.89	5.11	5.68	4.78
15590361	5.22	4.82	5.07	5.86	5.47	5.34
15590363	7.29	7.16	6.87	6.86	7.13	7.5
15590365	9.19	9.98	10.5	9.65	10.41	10.27
15590367	5.42	5.61	6.42	6	6.56	6.58
15590369	6.07	5.51	6.2	5.84	6.22	6.1
15590371	5.28	5.64	5.48	6.1	5.75	5.18
15590373	5.63	5.71	5.62	5.07	6.09	5.63
15590375	6.11	6.56	6.29	6.6	6.68	6.39
15590377	2.16	1.34	1.15	1.58	1.12	2.39
15590379	4.41	5.63	4.77	5.35	3.86	4.95
15590381	6.51	6.7	6.35	6.93	6.86	6.41
15590383	3.78	2.39	1.94	3.44	5.03	4.87
15590385	2.95	2.93	2.65	2.02	1.77	2.21
15590387	1.96	1.74	3.01	1.7	2.8	3.06
15590389	4.69	4.05	4.4	3.88	3.57	3.19
15590391	2.1	1.67	2.29	1.89	2.63	1.34
15590393	6.59	6.98	6.33	6.92	6.7	6.5
15590395	1.74	2.64	2.33	1.86	2.34	3.03
15590397	2.35	2.02	2.24	2.16	2.04	2.91
15590399	4.36	4.75	4.55	5.2	4.33	5.23
15590401	5.42	4.83	4.64	5.4	4.6	4.73
15590403	2.41	2.81	2.79	2.18	3.36	2.5
15590405	1.86	2.26	3.12	1.27	1.39	1.85
15590407	3.77	4.33	4.09	4.25	3.96	3.37
15590409	6.65	6.4	6.46	7.25	6.64	6.79
15590411	2.46	2.93	2.97	3.31	2.31	3.31
15590413	6.08	5.44	6.17	5.47	6.13	6.25
15590415	4.63	5.16	5.89	5.11	5.68	4.78
15590417	5.22	4.82	5.07	5.86	5.47	5.34
15590419	7.29	7.16	6.87	6.86	7.13	7.5
15590421	9.19	9.98	10.5	9.65	10.41	10.27
15590423	5.42	5.61	6.42	6	6.56	6.58
15590425	6.07	5.51	6.2	5.84	6.22	6.1
15590427	5.28	5.64	5.48	6.1	5.75	5.18
15590429	5.63	5.71	5.62	5.07	6.09	5.63
15590431	6.11	6.56	6.29	6.6	6.68	6.39
15590433	2.16	1.34	1.15	1.58	1.12	2.39
15590435	4.41	5.63	4.77	5.35	3.86	4.95
15590437	6.51	6.7	6.35	6.93	6.86	6.41
15590439	3.78	2.39	1.94	3.44	5.03	4.87
15590441	5.78	6.78	6.2	6.22	5.78	6.11
15590443	6.33	4.68	4.29	5.04	5.12	5.16
15590445	3.66	5.42	4.69	4.69	4.1	5.54
15590447	3.67	3.43	2.41	1.96	3.65	1.53
15590449	3.46	4.05	3.68	3.24	4.17	3.95
15590451	1.93	1.06	2.16	2.79	1.82	3.07
15590453	4.59	4.63	3.62	4.43	4	4.67
15590455	4.7	4.41	3.14	4.04	4.99	5.53
15590457	2.8	3.84	2.77	3.71	2.78	3.48
15590459	3.14	5.04	4.63	4.19	4.24	3.63
15590461	4.25	3.77	3.55	4.69	4.71	3.73
15590463	6.88	6.73	6.58	6.26	6.3	5.85
15590465	5.03	5.29	4.52	4.89	5.26	5.49
15590467	4.53	4.98	4.91	3.1	2.98	2.71
15590469	2.66	3.56	3.27	2.49	2.75	4.34
15590471	4.69	5.56	5.06	5.5	5.03	5.86
15590473	2.83	4.31	2.36	3.6	3.98	2.08
15590475	1.35	1.91	1.27	1.93	1.51	1.46
15590477	1.93	1.02	1.49	1.68	1.32	1.7
15590479	3.33	3.7	2.92	3.37	4.5	3.21
15590481	1.92	2.51	1.69	2.26	1.96	1.93
15590483	6.14	5.95	6.02	6.09	6.61	6.1
15590485	6.2	6.29	6.25	6.18	6.53	6.17
15590487	9.59	9.65	9.38	9.44	9.5	9.34
15590489	2.27	2.2	2.77	1.94	2.34	1.27
15590491	2.3	2.66	2.63	2.62	2.4	2.4
15590493	6.5	6.1	6.23	6.24	6.76	6.17
15590495	2	2.56	2.3	2.52	3.12	3.14
15590497	2.51	2.6	2.22	1.07	2.63	2.3
15590499	2.09	2.18	2.55	2.68	4.21	2.02
15590501	2.76	3.55	1.75	1.97	2.27	1.75
15590503	0.96	2.39	2.42	3.04	1.66	2.79
15590505	2.73	3.39	3.92	2.27	3.65	2.72
15590507	4.07	3.49	2.26	3.99	4.22	4.32
15590509	3.52	3.69	3.42	4.21	3.06	3.08
15590511	2.29	1.86	1.91	1.68	1.89	1.86
15590513	4.7	3.73	3.61	2.96	5.55	4.12
15590515	5.02	6.02	6.07	5.42	5.91	5.66
15590517	4.48	4.15	4.3	4.71	4.15	4.59
15590519	5.56	6.01	5.31	5.54	6.47	5.54
15590521	1.86	1.45	1.63	1.65	1.32	1.25
15590523	4.17	3.18	3.94	4.05	4.65	4.2
15590525	2.15	2.52	1.43	1.8	1.86	1.84
15590527	3.32	3.12	3.04	3.41	2.7	3.52
15590529	1.44	1.45	1.58	2.1	1.91	1.69
15590531	2.97	3.21	2.86	3.35	3.82	2.97
15590533	4.97	4.5	4.9	4.02	5.92	4.29
15590535	3.11	2.78	2.32	2.44	3.31	2.8
15590537	5.88	5.54	5.88	6.35	5.27	6.19
15590539	2.65	2.92	1.52	3.09	3.31	2.12
15590541	3.71	2.79	3.28	3.31	3.38	2.94
15590543	4.94	6.14	4.72	6.09	6	5.26
15590545	3.76	3.13	4.77	3.69	3.67	3.09
15590547	5.39	5.87	3.65	3.07	4.88	3.17
15590549	6.47	6.17	5.71	6.1	6.57	5.63
15590551	7.18	7.22	7.31	7.27	6.98	7.48
15590553	9.11	9.3	9.07	9.38	9.16	9.57
15590555	2.27	2.2	2.77	1.94	2.34	1.27
15590557	2.3	2.66	2.63	2.62	2.4	2.4
15590559	6.5	6.1	6.23	6.24	6.76	6.17
15590561	2	2.56	2.3	2.52	3.12	3.14
15590563	2.51	2.6	2.22	1.07	2.63	2.3
15590565	2.09	2.18	2.55	2.68	4.21	2.02
15590567	2.76	3.55	1.75	1.97	2.27	1.75
15590569	0.96	2.39	2.42	3.04	1.66	2.79
15590571	2.73	3.39	3.92	2.27	3.65	2.72
15590573	4.07	3.49	2.26	3.99	4.22	4.32
15590575	3.52	3.69	3.42	4.21	3.06	3.08
15590577	2.29	1.86	1.91	1.68	1.89	1.86
15590579	4.7	3.73	3.61	2.96	5.55	4.12
15590581	5.02	6.02	6.07	5.42	5.91	5.66
15590583	4.48	4.15	4.3	4.71	4.15	4.59
15590585	5.56	6.01	5.31	5.54	6.47	5.54
15590587	1.86	1.45	1.63	1.65	1.32	1.25
15590589	4.17	3.18	3.94	4.05	4.65	4.2
15590591	2.15	2.52	1.43	1.8	1.86	1.84
15590593	3.32	3.12	3.04	3.41	2.7	3.52
15590595	1.44	1.45	1.58	2.1	1.91	1.69
15590597	2.97	3.21	2.86	3.35	3.82	2.97
15590599	4.97	4.5	4.9	4.02	5.92	4.29
15590601	3.11	2.78	2.32	2.44	3.31	2.8
15590603	5.88	5.54	5.88	6.35	5.27	6.19
15590605	2.65	2.92	1.52	3.09	3.31	2.12
15590607	3.71	2.79	3.28	3.31	3.38	2.94
15590609	4.94	6.14	4.72	6.09	6	5.26
15590611	3.76	3.13	4.77	3.69	3.67	3.09
15590613	5.39	5.87	3.65	3.07	4.88	3.17
15590615	6.47	6.17	5.71	6.1	6.57	5.63
15590617	7.18	7.22	7.31	7.27	6.98	7.48
15590619	9.11	9.3	9.07	9.38	9.16	9.57
15590621	3.79	3.9	3.56	5.37	4.13	4.19
15590623	2.38	3.1	3.17	2.96	2.95	4.02
15590625	2.07	1.11	1.49	1.36	1.43	2.07
15590627	3.39	4.16	3.77	4.72	4.44	5.11
15590629	5.82	6.15	5.5	5.88	5.87	5.88
15590631	6.4	6.08	6.27	6.12	6.32	6.46
15590633	3.41	4.35	3.97	4.07	3.49	4.42
15590635	5.92	5.31	5.01	6.24	6.21	6.25
15590637	6.33	6.7	6.24	6.97	6.75	6.09
15590639	3.16	3.5	3.76	3.05	4.05	2.46
15590641	2.1	2.4	3.01	2.51	4.42	2.25
15590643	5.67	6.25	5.51	5.65	5.53	5.64
15590645	4.03	4.62	4.37	5.12	5.03	5.17
15590647	3.05	3.29	4.06	3.96	3.95	4.05
15590649	5.94	5.49	6.82	6.32	6.13	7.06
15590651	2.45	1.72	1.9	1.9	2.2	2.98
15590653	4.06	4.32	4.48	3.1	3.41	4.2
15590655	3.49	2.68	2.51	2.84	2.75	3.97
15590657	2.58	2.08	3.22	2.54	2.75	3.9
15590659	4.6	5.5	5.95	5.88	5.71	6.13
15590661	3.38	2.21	2.88	3.48	2.18	3.09
15590663	2.47	2.49	1.51	1.72	2.54	2.38
15590665	1.59	2.81	2.4	1.62	3.32	2.54
15590667	3.44	2.37	2.05	2.07	2.73	1.94
15590669	2.48	2.45	2.72	2.35	2.7	3.18
15590671	2.79	1.98	3.14	2.73	3.73	2.38
15590673	5.73	4.54	6.1	5.23	5.83	6.43
15590675	7.38	7.42	7.62	7.56	7.52	7.9
15590677	5.58	4.91	5.44	3.76	5.74	4.47
15590679	5.96	5.98	5.58	5.73	5.59	6.55
15590681	11.57	11.8	11.69	11.9	11.8	11.95
15590683	11.16	11.38	11.22	11.34	11.14	11.44
15590685	4.23	3.19	3.66	3.54	4.52	3.98
15590687	2.48	1.14	2.98	2.82	3.02	2.87
15590689	2.74	4.77	3.4	2.41	3.12	2.99
15590691	4.96	5.29	4.04	5.46	5.21	5.27
15590693	1.96	1.67	2.17	1.86	2.25	1.28
15590695	3.6	3.75	3.39	3.71	3.41	3.32
15590697	4.71	4.65	4.05	4.69	4.28	4.92
15590699	5.15	5.34	4.93	5.15	5.26	5.8
15590701	2.24	2.85	2.24	2.4	3.24	2.34
15590703	6.32	5.8	6.26	5.73	6.36	5.84
15590705	2.4	1.91	1.91	2.32	2.3	1.2
15590707	4.4	5	4.25	4.7	3.31	3.48
15590709	4.06	4.69	4.33	5.15	4.31	4.77
15590711	5.27	5.98	5.54	5.28	5.28	4.75
15590713	6.27	6.32	6.49	6.44	5.84	5.62
15590715	4.57	4.49	4.9	4.46	4.03	4.93
15590717	5.46	5.38	4.99	5.7	5.2	5.8
15590719	7.54	7.36	7.34	7.15	7.35	7.43
15590721	3.57	4.27	4.1	2.89	3.57	3.34
15590723	4.57	4.93	5.12	3.18	3.4	4.91
15590725	5.48	6.87	5.46	6.06	4.83	6.53
15590727	2.44	2.49	2.21	3.15	2.05	3.05
15590729	8.56	8.9	9.08	9.31	8.9	9.55
15590731	6.38	6.4	6.32	6.31	6.51	5.3
15590733	4.52	4.89	5.17	5.43	5.73	5.74
15590735	7.32	8.08	8.15	8.32	8.32	7.74
15590737	6.17	5.84	5.93	6.31	6.05	6.14
15590739	5.06	3.21	3.86	3.68	4.18	4.33
15590741	2.11	1.66	1.64	1.82	2.47	1.8
15590743	4.5	4.31	3.72	3.35	3.68	4
15590745	4.31	5.38	5.1	5.43	4.99	4.63
15590747	6.24	6.23	6.83	5.72	5.94	5.98
15590749	5.61	5.89	5.52	5.12	5.91	5.42
15590751	3.69	3.86	3.21	3.29	3.14	4.12
15590753	1.16	1.71	1.91	1.51	2.89	1.98
15590755	3.31	2.29	3.75	2.79	3.94	2.84
15590757	3.56	4.82	4	3.88	4.16	3.9
15590759	1.5	1.42	1.22	1.32	1.56	1.63
15590761	3.46	2.56	2.97	3.83	1.97	3.25
15590763	5.29	5.62	5.09	5.64	5.08	4.84
15590765	3.15	3.18	2.59	2.65	2.62	3.47
15590767	3.63	4.15	4.06	4.36	4.04	4.1
15590769	3.29	4.07	3.91	3.9	4.85	3.64
15590771	5.57	5.53	5.06	5.38	6.08	5.85
15590773	2.26	1.54	2.83	1.67	1.68	1.66
15590775	3.13	3.69	3.32	4.44	3.38	3.9
15590777	11.34	11.65	11.36	11.66	11.56	11.78
15590779	3.21	3.4	3.02	3.17	2.14	2.92
15590781	1.71	3.01	2.95	3.1	2.1	2.23
15590783	4.59	6.08	5.51	5.32	5.1	5.17
15590785	1.69	1.73	1.64	1.79	1.82	2.61
15590787	4.75	5.31	5.34	5.29	4.7	5.29
15590789	2.6	2.37	1.97	2.1	2.37	3.01
15590791	1.56	1.39	1.56	1.26	0.97	1.84
15590793	1.7	2.37	1.11	2.17	0.97	1.44
15590795	2.02	1.91	2.25	2.31	1.59	2.68
15590797	2.06	2.11	2.4	2.55	1.78	2.38
15590799	5.28	5.77	5.44	6.12	6.15	5.52
15590801	4.55	4.82	3.93	4.99	4.88	5.49
15590803	2.04	2.7	1.2	2.81	2.08	2.3
15590805	4.99	4.17	4.53	4.05	3.82	4.37
15590807	1.71	0.97	1.51	1.74	1.77	2.11
15590809	2.5	1.2	2.16	2.12	1.62	1.99
15590811	4.51	4.87	4.23	4.7	4.06	4.54
15590813	3.64	4.68	2.56	3.36	3.5	2.64
15590815	5.82	5.85	5.65	6.69	5.5	6.97
15590817	2.93	3.36	3.34	3.36	2.89	3.23
15590819	6.81	6.77	6.47	5.78	6.19	6.31
15590821	2.33	2.56	2.44	2.61	2.07	2.17
15590823	4.46	4.83	4.59	4.74	4.45	4.41
15590825	2.25	2.7	3.55	3.18	1.73	2.97
15590827	5.14	5.34	5.06	5.28	5.83	5.35
15590829	6.82	5.58	5.97	5.61	5.87	5.15
15590831	5.79	5.6	5.02	5.73	5.49	5.53
15590833	6.85	5.91	6.4	6.65	6.36	6.15
15590835	9.01	8.41	8.78	8.79	9.34	8.73
15590837	6.76	6.39	6.26	6.24	6.73	6.04
15590839	6.02	5.24	4.94	5.71	6.31	5.35
15590841	7.45	7.73	7.49	7.59	7.77	7.55
15590843	11.12	11.49	11.29	11.72	11.58	11.67
15590845	1.64	1.45	1.51	2.25	1.51	1.38
15590847	1.77	2.14	1.72	1.95	1.74	2.57
15590849	4.73	5.46	5.16	4.9	4.88	4.62
15590851	3.86	3.59	3.59	4.95	3.89	3.26
15590853	5.53	5.42	5.17	4.62	5.52	5.23
15590855	3.09	3	3.27	2.81	3.22	3.17
15590857	6	5.72	6.39	5.47	6.17	5.77
15590859	3.48	1.91	3.05	1.68	3.06	3.4
15590861	4.92	4.02	3.77	4.1	4.7	4.87
15590863	5.71	7.07	6.4	6.3	5.86	6.44
15590865	4.76	5.04	5.73	5.65	5.65	5.56
15590867	5.21	5.43	5.25	4.91	4.5	4.41
15590869	3.31	3.92	3.6	4.32	3.67	2.99
15590871	6.78	6.94	6.74	7.08	6.95	6.33
15590873	3.81	5.07	4.41	4.39	3.99	3.57
15590875	4.83	4.36	4.71	3.58	4.06	4.58
15590877	3.33	3.21	3.65	3.54	3.07	4.2
15590879	4	4.63	3.38	3.29	3.49	4.29
15590881	2.81	2.85	2.7	2.35	2.84	2.91
15590883	6.73	7.35	6.93	7.24	6.93	7.26
15590885	5.6	6.11	5.54	5.89	6.04	4.83
15590887	5.9	6.43	5.35	6.02	5.74	6.02
15590889	4.87	5.13	5.16	6.15	5.38	4.4
15590891	6.48	6.11	6.38	5.82	6.76	5.64
15590893	7.55	7.99	7.33	7.49	7.56	7.62
15590895	6.03	6.51	6.81	6.71	6.77	6.43
15590897	8.12	8.42	8.44	8.96	8.53	8.35
15590899	6.49	5.76	5.21	4.91	4.86	5.28
15590901	5.62	5.12	5.38	6.11	5.73	5.25
15590903	4.55	5.48	4.8	5.17	4.54	5.46
15590905	3.97	4.53	4.29	4.91	3.51	5.11
15590907	3.33	4.8	4.12	4.51	3.98	3.84
15590909	4.4	4.43	4.05	5.33	4.93	4.77
15590911	4.76	4.44	4.62	4.46	3.94	4.59
15590913	2.15	2.21	2.02	3.31	2.55	2.4
15590915	5.7	4.12	4.6	4.15	4.68	4.71
15590917	4.05	4.03	3.4	3.66	3.65	4.68
15590919	5.41	5.72	5.37	5.49	5.93	5.83
15590921	6.77	6.82	6.68	7.21	7.06	6.67
15590923	7.34	7.62	7.39	7.39	7.51	7.42
15590925	6.39	4.94	6.27	4.41	5.83	6.4
15590927	8.04	8.27	8.27	8.13	8.17	8.34
15590929	5.78	6.78	6.2	6.22	5.78	6.11
15590931	6.33	4.68	4.29	5.04	5.12	5.16
15590933	3.66	5.42	4.69	4.69	4.1	5.54
15590935	3.67	3.43	2.41	1.96	3.65	1.53
15590937	3.46	4.05	3.68	3.24	4.17	3.95
15590939	1.93	1.06	2.16	2.79	1.82	3.07
15590941	4.59	4.63	3.62	4.43	4	4.67
15590943	4.7	4.41	3.14	4.04	4.99	5.53
15590945	2.8	3.84	2.77	3.71	2.78	3.48
15590947	3.14	5.04	4.63	4.19	4.24	3.63
15590949	4.25	3.77	3.55	4.69	4.71	3.73
15590951	6.88	6.73	6.58	6.26	6.3	5.85
15590953	5.03	5.29	4.52	4.89	5.26	5.49
15590955	4.53	4.98	4.91	3.1	2.98	2.71
15590957	2.66	3.56	3.27	2.49	2.75	4.34
15590959	4.69	5.56	5.06	5.5	5.03	5.86
15590961	2.71	2.83	2.41	2.83	2.7	2.81
15590963	4	4.73	4.3	4.16	5.09	4.08
15590965	3.77	4.93	3.68	3.85	3.86	4.22
15590967	2.91	2.97	1.82	1.73	2.22	3.3
15590969	3.97	2.61	2.89	2.84	3.18	3.01
15590971	2.28	2.62	2.87	3.06	2.16	3.5
15590973	2.54	2.33	2.19	2.28	2.04	2.54
15590975	1.38	1.83	2.46	1.98	1.85	1.66
15590977	1.33	1.78	1.74	1.4	1.72	1.75
15590979	1.12	1.06	1.77	1.33	1.27	1.48
15590981	2.74	2.44	3.83	2.53	1.87	1.73
15590983	5.41	5.66	5.52	5.61	5.8	5.72
15590985	4.02	4.15	2.87	4.17	4.85	4.1
15590987	2.81	2.39	3.65	1.46	1.71	3.53
15590989	2.41	1.99	2.5	1.73	2.88	1.59
15590991	1.53	1.78	1.53	1.31	1.7	2.14
15590993	2.85	2.98	2.87	2.49	2.99	3.73
15590995	7.61	8.09	8.05	8.37	7.82	8.15
15590997	6.69	7.78	7.14	7.29	7.5	7.34
15590999	6.53	6.54	6.41	6.3	6.16	7.42
15591001	1.38	1.34	1.3	1.72	1.27	1.58
15591003	7.25	6.92	6.92	7.19	6.72	6.82
15591005	4.74	5.3	3.99	4.75	4.88	4.22
15591007	2.34	1.59	1.62	2	2.28	1.66
15591009	5.52	5.83	2.25	5.71	5.89	5.34
15591011	5.49	5.88	5.46	5.86	5.57	5.71
15591013	2.62	2.48	2.83	2.95	2.48	2.8
15591015	2.32	2.17	1.17	2.09	2.61	2.19
15591017	2.11	2.33	2.75	2.89	2.2	2.35
15591019	5.14	5.42	5.57	5.85	3.89	4.38
15591021	4.57	4.6	3.44	3.91	4.66	4.29
15591023	4	4.95	4.3	4.68	4.18	4.81
15591025	5.59	4.04	4.26	4.2	4.29	3.72
15591027	2.8	3.06	2.07	2.44	2.09	2.13
15591029	4.19	4.52	4.63	5.05	4.5	4.64
15591031	3.04	2.05	2.22	2.2	3.45	2.47
15591033	1.45	2.32	2.4	1.43	2.37	1.53
15591035	2.06	1.47	1.64	1.2	1.83	2.2
15591037	2.47	2.95	3.26	2.5	2.54	4.05
15591039	2.95	3.33	3.54	3.23	3.26	3.56
15591041	4.41	3	3.75	4.01	3.8	4.02
15591043	1.54	1.2	1.57	1.68	1.84	1.41
15591045	1.36	1.41	1.82	1.44	1.16	1.65
15591047	4.02	3	3.05	3.41	2.79	3.01
15591049	3.79	3.88	4.22	3.17	3.82	4.53
15591051	5.1	4.66	5	4.91	5.04	4.97
15591053	1.57	1.96	1.7	1.36	1.99	2.02
15591055	2.4	2.85	2.31	2.83	3.24	2.83
15591057	3.69	4.89	4.16	4.4	4.3	4.16
15591059	4.71	4.29	4.39	4.17	4.8	4.83
15591061	3.56	3.95	4.26	3.94	4.02	3.41
15591063	6.65	6.4	6.46	7.25	6.64	6.79
15591065	2.46	2.93	2.97	3.31	2.31	3.31
15591067	6.08	5.44	6.17	5.47	6.13	6.25
15591069	4.63	5.16	5.89	5.11	5.68	4.78
15591071	5.22	4.82	5.07	5.86	5.47	5.34
15591073	7.29	7.16	6.87	6.86	7.13	7.5
15591075	9.19	9.98	10.5	9.65	10.41	10.27
15591077	5.42	5.61	6.42	6	6.56	6.58
15591079	6.07	5.51	6.2	5.84	6.22	6.1
15591081	5.28	5.64	5.48	6.1	5.75	5.18
15591083	5.63	5.71	5.62	5.07	6.09	5.63
15591085	6.11	6.56	6.29	6.6	6.68	6.39
15591087	2.16	1.34	1.15	1.58	1.12	2.39
15591089	4.41	5.63	4.77	5.35	3.86	4.95
15591091	6.51	6.7	6.35	6.93	6.86	6.41
15591093	3.78	2.39	1.94	3.44	5.03	4.87
15591095	6.65	6.4	6.46	7.25	6.64	6.79
15591097	2.46	2.93	2.97	3.31	2.31	3.31
15591099	6.08	5.44	6.17	5.47	6.13	6.25
15591101	4.63	5.16	5.89	5.11	5.68	4.78
15591103	5.22	4.82	5.07	5.86	5.47	5.34
15591105	7.29	7.16	6.87	6.86	7.13	7.5
15591107	9.19	9.98	10.5	9.65	10.41	10.27
15591109	5.42	5.61	6.42	6	6.56	6.58
15591111	6.07	5.51	6.2	5.84	6.22	6.1
15591113	5.28	5.64	5.48	6.1	5.75	5.18
15591115	5.63	5.71	5.62	5.07	6.09	5.63
15591117	6.11	6.56	6.29	6.6	6.68	6.39
15591119	2.16	1.34	1.15	1.58	1.12	2.39
15591121	4.41	5.63	4.77	5.35	3.86	4.95
15591123	6.51	6.7	6.35	6.93	6.86	6.41
15591125	3.78	2.39	1.94	3.44	5.03	4.87
15591127	6.65	6.4	6.46	7.25	6.64	6.79
15591129	2.46	2.93	2.97	3.31	2.31	3.31
15591131	6.08	5.44	6.17	5.47	6.13	6.25
15591133	4.63	5.16	5.89	5.11	5.68	4.78
15591135	5.22	4.82	5.07	5.86	5.47	5.34
15591137	7.29	7.16	6.87	6.86	7.13	7.5
15591139	9.19	9.98	10.5	9.65	10.41	10.27
15591141	5.42	5.61	6.42	6	6.56	6.58
15591143	6.07	5.51	6.2	5.84	6.22	6.1
15591145	5.28	5.64	5.48	6.1	5.75	5.18
15591147	5.63	5.71	5.62	5.07	6.09	5.63
15591149	6.11	6.56	6.29	6.6	6.68	6.39
15591151	2.16	1.34	1.15	1.58	1.12	2.39
15591153	4.41	5.63	4.77	5.35	3.86	4.95
15591155	6.51	6.7	6.35	6.93	6.86	6.41
15591157	3.78	2.39	1.94	3.44	5.03	4.87
15591159	6.65	6.4	6.46	7.25	6.64	6.79
15591161	2.46	2.93	2.97	3.31	2.31	3.31
15591163	6.08	5.44	6.17	5.47	6.13	6.25
15591165	4.63	5.16	5.89	5.11	5.68	4.78
15591167	5.22	4.82	5.07	5.86	5.47	5.34
15591169	7.29	7.16	6.87	6.86	7.13	7.5
15591171	9.19	9.98	10.5	9.65	10.41	10.27
15591173	5.42	5.61	6.42	6	6.56	6.58
15591175	6.07	5.51	6.2	5.84	6.22	6.1
15591177	5.28	5.64	5.48	6.1	5.75	5.18
15591179	5.63	5.71	5.62	5.07	6.09	5.63
15591181	6.11	6.56	6.29	6.6	6.68	6.39
15591183	2.16	1.34	1.15	1.58	1.12	2.39
15591185	4.41	5.63	4.77	5.35	3.86	4.95
15591187	6.51	6.7	6.35	6.93	6.86	6.41
15591189	3.78	2.39	1.94	3.44	5.03	4.87
15591191	6.65	6.4	6.46	7.25	6.64	6.79
15591193	2.46	2.93	2.97	3.31	2.31	3.31
15591195	6.08	5.44	6.17	5.47	6.13	6.25
15591197	4.63	5.16	5.89	5.11	5.68	4.78
15591199	5.22	4.82	5.07	5.86	5.47	5.34
15591201	7.29	7.16	6.87	6.86	7.13	7.5
15591203	9.19	9.98	10.5	9.65	10.41	10.27
15591205	5.42	5.61	6.42	6	6.56	6.58
15591207	6.07	5.51	6.2	5.84	6.22	6.1
15591209	5.28	5.64	5.48	6.1	5.75	5.18
15591211	5.63	5.71	5.62	5.07	6.09	5.63
15591213	6.11	6.56	6.29	6.6	6.68	6.39
15591215	2.16	1.34	1.15	1.58	1.12	2.39
15591217	4.41	5.63	4.77	5.35	3.86	4.95
15591219	6.51	6.7	6.35	6.93	6.86	6.41
15591221	3.78	2.39	1.94	3.44	5.03	4.87
15591223	4.09	4.14	4.11	3.55	4.3	4.21
15591225	4.63	4.95	5.29	4.74	4.03	2.88
15591227	2.55	4.05	3.56	2.69	3.25	4.08
15591229	3.79	3.76	3.15	3.75	4.07	3.65
15591231	1.95	2.67	1.71	1.97	2.24	1.94
15591233	5.36	6.29	5	6.19	4.76	5.78
15591235	3.79	4.88	4.29	3.96	3.7	4.6
15591237	5.13	5.06	5.29	5.03	4.81	5.14
15591239	5.16	5.05	5.64	5.27	6.2	4.88
15591241	2.65	2.47	2	2.55	2.03	2.76
15591243	4.99	4.5	4.03	5.37	4.97	4.9
15591245	7.11	7.55	7.77	6.98	7.74	7.26
15591247	4.13	4.31	3.64	3.35	4.85	3.88
15591249	5.47	4.08	4.39	4.81	4.51	5.68
15591251	3.47	3.88	3.28	2.97	2.91	2.57
15591253	4.74	4.36	5.08	5	3.82	4.51
15591255	2.85	4.37	3.29	3.82	2.2	2.14
15591257	2.42	2.28	2.28	2.59	2.56	4.6
15591259	5.84	5.88	6.04	5.45	6.33	5.5
15591261	4.75	3.22	4.42	4.24	4.82	4.45
15591263	3.45	2.39	3.69	2.03	2.66	1.95
15591265	3.23	3.57	1.5	4.03	2.77	3.73
15591267	3.23	3.25	3.72	2.99	3.9	2.24
15591269	2.84	2.28	3.01	4.09	2.59	2.99
15591271	4.96	4.52	4.82	5.38	4.95	5.01
15591273	2.1	2.54	1.55	2.49	2.23	2.58
15591275	1.47	1.65	1.63	2.23	1.8	1.72
15591277	4.09	4.14	4.11	3.55	4.3	4.21
15591279	4.63	4.95	5.29	4.74	4.03	2.88
15591281	2.55	4.05	3.56	2.69	3.25	4.08
15591283	3.79	3.76	3.15	3.75	4.07	3.65
15591285	1.95	2.67	1.71	1.97	2.24	1.94
15591287	5.36	6.29	5	6.19	4.76	5.78
15591289	3.79	4.88	4.29	3.96	3.7	4.6
15591291	5.13	5.06	5.29	5.03	4.81	5.14
15591293	5.16	5.05	5.64	5.27	6.2	4.88
15591295	2.65	2.47	2	2.55	2.03	2.76
15591297	4.99	4.5	4.03	5.37	4.97	4.9
15591299	7.11	7.55	7.77	6.98	7.74	7.26
15591301	4.13	4.31	3.64	3.35	4.85	3.88
15591303	5.47	4.08	4.39	4.81	4.51	5.68
15591305	3.47	3.88	3.28	2.97	2.91	2.57
15591307	4.74	4.36	5.08	5	3.82	4.51
15591309	2.85	4.37	3.29	3.82	2.2	2.14
15591311	2.42	2.28	2.28	2.59	2.56	4.6
15591313	5.84	5.88	6.04	5.45	6.33	5.5
15591315	4.75	3.22	4.42	4.24	4.82	4.45
15591317	3.45	2.39	3.69	2.03	2.66	1.95
15591319	3.23	3.57	1.5	4.03	2.77	3.73
15591321	3.23	3.25	3.72	2.99	3.9	2.24
15591323	2.84	2.28	3.01	4.09	2.59	2.99
15591325	4.96	4.52	4.82	5.38	4.95	5.01
15591327	2.1	2.54	1.55	2.49	2.23	2.58
15591329	1.47	1.65	1.63	2.23	1.8	1.72
15591331	4.65	3.64	4.73	4.35	4.14	4.51
15591333	10.06	10.46	10.08	10.25	10.34	10.28
15591335	3.67	5.28	5.02	5.32	4.93	5.74
15591337	7.05	7.13	6.54	6.87	7.14	7.13
15591339	8.26	8.6	8.49	8.62	8.56	8.9
15591341	8.76	8.83	8.87	9.2	9.21	9.12
15591343	6.24	5.34	6.22	5.86	6.07	6.3
15591345	3.5	4.97	4.19	3.35	3.82	3.92
15591347	1.65	2.05	2.15	1.93	2.27	1.13
15591349	1.91	2.37	2.26	2.3	2	1.73
15591351	5.37	4.81	4.96	5.85	4.71	4.84
15591353	2.67	2.62	2.75	3.06	2.63	2.37
15591355	1.99	1.43	1.62	2.17	1.94	1.54
15591357	1.29	1.47	1.25	1.6	1.42	2.06
15591359	2.74	2.89	2.54	2.74	2.24	2.35
15591361	3.34	2.98	3.71	4.07	2.58	2.99
15591363	3.34	4.34	2.25	2.88	2.69	4.55
15591365	4.65	5.16	4.86	5.33	5.16	5.56
15591367	2.27	2.42	1.97	1.86	2.74	2.72
15591369	5.49	4.59	4.31	4.71	4.89	4.95
15591371	5.98	4.37	5.05	4.11	4.48	4.73
15591373	3.06	3.41	3.65	3.26	3.33	4.14
15591375	3.76	3.27	3.32	3.72	2.84	2.02
15591377	4.65	3.64	4.73	4.35	4.14	4.51
15591379	10.06	10.46	10.08	10.25	10.34	10.28
15591381	3.67	5.28	5.02	5.32	4.93	5.74
15591383	7.05	7.13	6.54	6.87	7.14	7.13
15591385	8.26	8.6	8.49	8.62	8.56	8.9
15591387	8.76	8.83	8.87	9.2	9.21	9.12
15591389	6.24	5.34	6.22	5.86	6.07	6.3
15591391	3.5	4.97	4.19	3.35	3.82	3.92
15591393	1.65	2.05	2.15	1.93	2.27	1.13
15591395	1.91	2.37	2.26	2.3	2	1.73
15591397	5.37	4.81	4.96	5.85	4.71	4.84
15591399	2.67	2.62	2.75	3.06	2.63	2.37
15591401	1.99	1.43	1.62	2.17	1.94	1.54
15591403	1.29	1.47	1.25	1.6	1.42	2.06
15591405	2.74	2.89	2.54	2.74	2.24	2.35
15591407	3.34	2.98	3.71	4.07	2.58	2.99
15591409	3.34	4.34	2.25	2.88	2.69	4.55
15591411	4.65	5.16	4.86	5.33	5.16	5.56
15591413	2.27	2.42	1.97	1.86	2.74	2.72
15591415	5.49	4.59	4.31	4.71	4.89	4.95
15591417	5.98	4.37	5.05	4.11	4.48	4.73
15591419	3.06	3.41	3.65	3.26	3.33	4.14
15591421	3.76	3.27	3.32	3.72	2.84	2.02
15591423	4.65	3.64	4.73	4.35	4.14	4.51
15591425	10.06	10.46	10.08	10.25	10.34	10.28
15591427	3.67	5.28	5.02	5.32	4.93	5.74
15591429	7.05	7.13	6.54	6.87	7.14	7.13
15591431	8.26	8.6	8.49	8.62	8.56	8.9
15591433	8.76	8.83	8.87	9.2	9.21	9.12
15591435	6.24	5.34	6.22	5.86	6.07	6.3
15591437	3.5	4.97	4.19	3.35	3.82	3.92
15591439	1.65	2.05	2.15	1.93	2.27	1.13
15591441	1.91	2.37	2.26	2.3	2	1.73
15591443	5.37	4.81	4.96	5.85	4.71	4.84
15591445	2.67	2.62	2.75	3.06	2.63	2.37
15591447	1.99	1.43	1.62	2.17	1.94	1.54
15591449	1.29	1.47	1.25	1.6	1.42	2.06
15591451	2.74	2.89	2.54	2.74	2.24	2.35
15591453	3.34	2.98	3.71	4.07	2.58	2.99
15591455	3.34	4.34	2.25	2.88	2.69	4.55
15591457	4.65	5.16	4.86	5.33	5.16	5.56
15591459	2.27	2.42	1.97	1.86	2.74	2.72
15591461	5.49	4.59	4.31	4.71	4.89	4.95
15591463	5.98	4.37	5.05	4.11	4.48	4.73
15591465	3.06	3.41	3.65	3.26	3.33	4.14
15591467	3.76	3.27	3.32	3.72	2.84	2.02
15591469	4.65	3.64	4.73	4.35	4.14	4.51
15591471	10.06	10.46	10.08	10.25	10.34	10.28
15591473	3.67	5.28	5.02	5.32	4.93	5.74
15591475	7.05	7.13	6.54	6.87	7.14	7.13
15591477	8.26	8.6	8.49	8.62	8.56	8.9
15591479	8.76	8.83	8.87	9.2	9.21	9.12
15591481	6.24	5.34	6.22	5.86	6.07	6.3
15591483	3.5	4.97	4.19	3.35	3.82	3.92
15591485	1.65	2.05	2.15	1.93	2.27	1.13
15591487	1.91	2.37	2.26	2.3	2	1.73
15591489	5.37	4.81	4.96	5.85	4.71	4.84
15591491	2.67	2.62	2.75	3.06	2.63	2.37
15591493	1.99	1.43	1.62	2.17	1.94	1.54
15591495	1.29	1.47	1.25	1.6	1.42	2.06
15591497	2.74	2.89	2.54	2.74	2.24	2.35
15591499	3.34	2.98	3.71	4.07	2.58	2.99
15591501	3.34	4.34	2.25	2.88	2.69	4.55
15591503	4.65	5.16	4.86	5.33	5.16	5.56
15591505	2.27	2.42	1.97	1.86	2.74	2.72
15591507	5.49	4.59	4.31	4.71	4.89	4.95
15591509	5.98	4.37	5.05	4.11	4.48	4.73
15591511	3.06	3.41	3.65	3.26	3.33	4.14
15591513	3.76	3.27	3.32	3.72	2.84	2.02
15591515	4.65	3.64	4.73	4.35	4.14	4.51
15591517	10.06	10.46	10.08	10.25	10.34	10.28
15591519	3.67	5.28	5.02	5.32	4.93	5.74
15591521	7.05	7.13	6.54	6.87	7.14	7.13
15591523	8.26	8.6	8.49	8.62	8.56	8.9
15591525	8.76	8.83	8.87	9.2	9.21	9.12
15591527	6.24	5.34	6.22	5.86	6.07	6.3
15591529	3.5	4.97	4.19	3.35	3.82	3.92
15591531	1.65	2.05	2.15	1.93	2.27	1.13
15591533	1.91	2.37	2.26	2.3	2	1.73
15591535	5.37	4.81	4.96	5.85	4.71	4.84
15591537	2.67	2.62	2.75	3.06	2.63	2.37
15591539	1.99	1.43	1.62	2.17	1.94	1.54
15591541	1.29	1.47	1.25	1.6	1.42	2.06
15591543	2.74	2.89	2.54	2.74	2.24	2.35
15591545	3.34	2.98	3.71	4.07	2.58	2.99
15591547	3.34	4.34	2.25	2.88	2.69	4.55
15591549	4.65	5.16	4.86	5.33	5.16	5.56
15591551	2.27	2.42	1.97	1.86	2.74	2.72
15591553	5.49	4.59	4.31	4.71	4.89	4.95
15591555	5.98	4.37	5.05	4.11	4.48	4.73
15591557	3.06	3.41	3.65	3.26	3.33	4.14
15591559	3.76	3.27	3.32	3.72	2.84	2.02
15591561	5.69	6.46	5.74	6.19	6.06	6.54
15591563	2.97	2.62	3.06	3.13	2.56	2.68
15591565	5.28	4.87	4.43	5.19	5.15	4.94
15591567	3.43	3.13	3.38	3.81	3.63	3.4
15591569	4.15	3.61	3.12	3.72	4.73	3.63
15591571	2.28	2.61	3.13	2.9	3.36	2.79
15591573	6.28	7.01	6.89	6.67	6.81	7.12
15591575	4.9	4.47	5.49	3.98	4.69	4.96
15591577	2.74	2.35	3.32	2.37	1.55	2.32
15591579	8.13	8.5	8.28	8.13	8.47	8.34
15591581	7.08	7.48	7.47	7.48	6.99	8.01
15591583	5.69	6.46	5.74	6.19	6.06	6.54
15591585	2.97	2.62	3.06	3.13	2.56	2.68
15591587	5.28	4.87	4.43	5.19	5.15	4.94
15591589	3.43	3.13	3.38	3.81	3.63	3.4
15591591	4.15	3.61	3.12	3.72	4.73	3.63
15591593	2.28	2.61	3.13	2.9	3.36	2.79
15591595	6.28	7.01	6.89	6.67	6.81	7.12
15591597	4.9	4.47	5.49	3.98	4.69	4.96
15591599	2.74	2.35	3.32	2.37	1.55	2.32
15591601	8.13	8.5	8.28	8.13	8.47	8.34
15591603	7.08	7.48	7.47	7.48	6.99	8.01
15591605	5.69	6.46	5.74	6.19	6.06	6.54
15591607	2.97	2.62	3.06	3.13	2.56	2.68
15591609	5.28	4.87	4.43	5.19	5.15	4.94
15591611	3.43	3.13	3.38	3.81	3.63	3.4
15591613	4.15	3.61	3.12	3.72	4.73	3.63
15591615	2.28	2.61	3.13	2.9	3.36	2.79
15591617	6.28	7.01	6.89	6.67	6.81	7.12
15591619	4.9	4.47	5.49	3.98	4.69	4.96
15591621	2.74	2.35	3.32	2.37	1.55	2.32
15591623	8.13	8.5	8.28	8.13	8.47	8.34
15591625	7.08	7.48	7.47	7.48	6.99	8.01
15591627	5.69	6.46	5.74	6.19	6.06	6.54
15591629	2.97	2.62	3.06	3.13	2.56	2.68
15591631	5.28	4.87	4.43	5.19	5.15	4.94
15591633	3.43	3.13	3.38	3.81	3.63	3.4
15591635	4.15	3.61	3.12	3.72	4.73	3.63
15591637	2.28	2.61	3.13	2.9	3.36	2.79
15591639	6.28	7.01	6.89	6.67	6.81	7.12
15591641	4.9	4.47	5.49	3.98	4.69	4.96
15591643	2.74	2.35	3.32	2.37	1.55	2.32
15591645	8.13	8.5	8.28	8.13	8.47	8.34
15591647	7.08	7.48	7.47	7.48	6.99	8.01
15591649	7.26	7.08	7.12	7.28	7.34	7.26
15591651	6.63	6.58	6.61	7.08	6.78	6.92
15591653	5.91	5.37	6.38	5.77	6.16	6.3
15591655	6.9	6.96	6.41	7.57	7.55	7.47
15591657	5.04	5.5	5.22	4.83	5.66	5.31
15591659	5.28	5.92	5.72	5.96	5.48	5.54
15591661	9.47	9.9	9.7	9.76	9.7	10.04
15591663	7.03	6.85	7.05	7.52	7.35	7.19
15591665	6.93	7.58	7.31	7.49	7.33	7.42
15591667	5.49	6.45	5.3	5.98	5.81	6.1
15591669	7.26	7.08	7.12	7.28	7.34	7.26
15591671	6.63	6.58	6.61	7.08	6.78	6.92
15591673	5.91	5.37	6.38	5.77	6.16	6.3
15591675	6.9	6.96	6.41	7.57	7.55	7.47
15591677	5.04	5.5	5.22	4.83	5.66	5.31
15591679	5.28	5.92	5.72	5.96	5.48	5.54
15591681	9.47	9.9	9.7	9.76	9.7	10.04
15591683	7.03	6.85	7.05	7.52	7.35	7.19
15591685	6.93	7.58	7.31	7.49	7.33	7.42
15591687	5.49	6.45	5.3	5.98	5.81	6.1
15591689	3.13	4.53	4.74	3.95	5.54	4.06
15591691	5.59	5.58	6.48	6.44	5.87	5.43
15591693	6.38	6.52	6.05	6.46	6.83	6.22
15591695	2.42	1.73	1.3	1.48	1.48	1.2
15591697	2.55	2.94	3.31	3.25	3.77	2.92
15591699	1.35	3.11	2.64	2.67	2.4	2.85
15591701	3.29	3.15	2.59	2.3	3.23	2.95
15591703	6.24	6.13	5.87	5.09	6.05	5.6
15591705	5.87	7.14	6.77	6.75	6.99	6.83
15591707	5.54	6.07	5.57	5.17	5.2	5.88
15591709	4.15	3.52	4.2	4.67	4.23	4.51
15591711	1.83	1.61	2.33	2.95	3.11	3.5
15591713	4.62	6.2	4.95	5.23	5.05	5.51
15591715	5.47	5.84	4.77	5.49	5.39	4.87
15591717	4.22	4.39	3.08	4.58	4.49	5.18
15591719	5.81	6.43	5.93	5.94	6.02	6.27
15591721	3.13	4.53	4.74	3.95	5.54	4.06
15591723	5.59	5.58	6.48	6.44	5.87	5.43
15591725	6.38	6.52	6.05	6.46	6.83	6.22
15591727	2.42	1.73	1.3	1.48	1.48	1.2
15591729	2.55	2.94	3.31	3.25	3.77	2.92
15591731	1.35	3.11	2.64	2.67	2.4	2.85
15591733	3.29	3.15	2.59	2.3	3.23	2.95
15591735	6.24	6.13	5.87	5.09	6.05	5.6
15591737	5.87	7.14	6.77	6.75	6.99	6.83
15591739	5.54	6.07	5.57	5.17	5.2	5.88
15591741	4.15	3.52	4.2	4.67	4.23	4.51
15591743	1.83	1.61	2.33	2.95	3.11	3.5
15591745	4.62	6.2	4.95	5.23	5.05	5.51
15591747	5.47	5.84	4.77	5.49	5.39	4.87
15591749	4.22	4.39	3.08	4.58	4.49	5.18
15591751	5.81	6.43	5.93	5.94	6.02	6.27
15591753	5.98	6.69	6.39	6.13	6.68	6.38
15591755	4.25	4	4.12	3.84	4.21	3.71
15591757	4.55	4.89	4.94	5.01	5.29	4.36
15591759	7.6	7.82	7.69	7.84	7.97	7.63
15591761	2.14	3.85	2.93	2.96	5.04	4.5
15591763	6.08	6.29	6.44	6.54	6.31	6.41
15591765	6.43	7.44	7.13	6.84	7.61	7.26
15591767	3.8	3.62	3.26	4.06	3.16	4.39
15591769	6.11	6.71	6.33	6.41	5.38	6.05
15591771	5.5	5.42	4.97	5.96	5.39	5.33
15591773	4.1	3.1	3.61	4.4	2.54	2.54
15591775	3.47	2.06	2.27	2.45	3.38	3.05
15591777	5.62	5.98	6.12	5.69	5.66	5.59
15591779	4.93	4.75	3.65	4.05	3.43	2.23
15591781	6.38	6.04	6.26	6.43	6.35	6.08
15591783	4.49	5.24	4.78	4.5	5.58	4.47
15591785	4.25	2.55	3.87	4	3.51	3.83
15591787	6.17	6.87	6.48	7.05	6.62	6.17
15591789	4.84	5.02	3.29	4.38	5.01	5.19
15591791	6.47	7.38	7.09	7.18	7.22	7.03
15591793	8.98	8.8	8.3	8.6	8.77	8.54
15591795	3.61	3.13	3.63	4.25	3.41	2.9
15591797	2.89	5	2.84	2.95	2.47	3.45
15591799	6.2	5.58	6.2	6.5	6.44	6.49
15591801	3.72	3.56	3.25	3.6	3.63	3.32
15591803	5.08	6.16	5.45	6.04	6.27	5.81
15591805	5.62	6.72	5.64	4.58	6.6	5.86
15591807	4.28	5.03	4.46	5.45	3.98	4.48
15591809	5.98	6.69	6.39	6.13	6.68	6.38
15591811	4.25	4	4.12	3.84	4.21	3.71
15591813	4.55	4.89	4.94	5.01	5.29	4.36
15591815	7.6	7.82	7.69	7.84	7.97	7.63
15591817	2.14	3.85	2.93	2.96	5.04	4.5
15591819	6.08	6.29	6.44	6.54	6.31	6.41
15591821	6.43	7.44	7.13	6.84	7.61	7.26
15591823	3.8	3.62	3.26	4.06	3.16	4.39
15591825	6.11	6.71	6.33	6.41	5.38	6.05
15591827	5.5	5.42	4.97	5.96	5.39	5.33
15591829	4.1	3.1	3.61	4.4	2.54	2.54
15591831	3.47	2.06	2.27	2.45	3.38	3.05
15591833	5.62	5.98	6.12	5.69	5.66	5.59
15591835	4.93	4.75	3.65	4.05	3.43	2.23
15591837	6.38	6.04	6.26	6.43	6.35	6.08
15591839	4.49	5.24	4.78	4.5	5.58	4.47
15591841	4.25	2.55	3.87	4	3.51	3.83
15591843	6.17	6.87	6.48	7.05	6.62	6.17
15591845	4.84	5.02	3.29	4.38	5.01	5.19
15591847	6.47	7.38	7.09	7.18	7.22	7.03
15591849	8.98	8.8	8.3	8.6	8.77	8.54
15591851	3.61	3.13	3.63	4.25	3.41	2.9
15591853	2.89	5	2.84	2.95	2.47	3.45
15591855	6.2	5.58	6.2	6.5	6.44	6.49
15591857	3.72	3.56	3.25	3.6	3.63	3.32
15591859	5.08	6.16	5.45	6.04	6.27	5.81
15591861	5.62	6.72	5.64	4.58	6.6	5.86
15591863	4.28	5.03	4.46	5.45	3.98	4.48
15591865	6.88	7.37	7.27	7.66	7.42	7.93
15591867	4.19	4.52	3.63	3.97	3.58	3.11
15591869	3	4.02	2.21	3.18	2.07	3.26
15591871	2	1.67	3.5	3.36	2.35	2.99
15591873	1.19	2.12	1.59	1.82	1.2	1.34
15591875	5.22	3.37	4.89	4.38	4.36	4.48
15591877	2.99	2.77	2.74	3.49	3.13	2.57
15591879	3.77	3.65	3.7	4.28	3.55	2.62
15591881	4.83	5.24	3.95	4.95	4.2	3.94
15591883	3.93	3.23	3.05	3.87	3.31	2.89
15591885	1.29	2.33	1.8	1.89	2.5	2.69
15591887	2.71	3.97	2.76	3.31	3.33	3.27
15591889	5.09	5.33	4.82	5.26	4.61	5.45
15591891	2.19	2.33	1.93	3.34	3.54	1.51
15591893	1.98	2.8	2.48	2.06	3.35	2.28
15591895	2.89	3.05	1.75	2.63	2.66	3.42
15591897	1.58	1.32	1.64	1.53	2.91	2.01
15591899	4.71	4.81	3.62	5.48	4.7	4.43
15591901	7.12	7.19	6.88	7.19	6.26	6.84
15591903	1.96	2.29	1.98	1.55	1.27	1.7
15591905	1.7	2.69	1.79	1.54	2.35	2.01
15591907	2.66	3.74	3.78	3.16	3.17	2.09
15591909	3.3	4.81	4.16	4.68	3.23	4.23
15591911	2.73	3.68	3.01	3.86	3.72	4.45
15591913	1.8	1.59	1.16	1.63	1.53	2.76
15591915	1.51	1.85	1.44	1.68	1.35	1.36
15591917	1.5	1.14	1.44	2.02	1.25	1.49
15591919	6.17	5.98	5.95	5.7	6.43	5.12
15591921	4.46	4.37	3.44	4.48	4.45	4.79
15591923	3.48	4.28	3.56	2.98	3.02	2.15
15591925	1.76	1.57	1.53	2.15	2.66	1.73
15591927	3.79	4.65	3.86	4.4	4.13	5.17
15591929	3.27	3.39	3.35	3.07	3.87	3.4
15591931	1.43	2.04	1.75	2.18	1.61	1.55
15591933	3.24	3.25	4.52	3.47	3.5	3.54
15591935	1.63	2.37	2.07	1.27	2.37	1.61
15591937	3.15	3.68	2.85	3.4	2.29	1.92
15591939	4.51	4.75	4.66	4.17	5.07	5.31
15591941	3.31	4.1	3.66	3.9	3.52	3.98
15591943	2.37	2.74	3.21	2.36	2.74	3.38
15591945	1.95	1.9	1.65	2.36	2.47	2.32
15591947	4.12	4.21	3.33	4.47	3.58	4.49
15591949	4.42	5.05	4.59	5.08	4.91	4.79
15591951	2.25	3.31	2.98	2.37	2.44	1.95
15591953	5.16	5.21	5.16	4.79	5.56	5.25
15591955	3.6	4.58	1.4	2.08	3.65	2.72
15591957	5.27	4.8	5.26	4.78	4.59	3.32
15591959	1.99	2.51	2.43	2.8	1.91	1.47
15591961	5.09	5.33	4.82	5.26	4.61	5.45
15591963	2.19	2.33	1.93	3.34	3.54	1.51
15591965	1.98	2.8	2.48	2.06	3.35	2.28
15591967	2.89	3.05	1.75	2.63	2.66	3.42
15591969	1.58	1.32	1.64	1.53	2.91	2.01
15591971	4.71	4.81	3.62	5.48	4.7	4.43
15591973	7.12	7.19	6.88	7.19	6.26	6.84
15591975	1.96	2.29	1.98	1.55	1.27	1.7
15591977	1.7	2.69	1.79	1.54	2.35	2.01
15591979	2.66	3.74	3.78	3.16	3.17	2.09
15591981	3.3	4.81	4.16	4.68	3.23	4.23
15591983	2.73	3.68	3.01	3.86	3.72	4.45
15591985	1.8	1.59	1.16	1.63	1.53	2.76
15591987	1.51	1.85	1.44	1.68	1.35	1.36
15591989	1.5	1.14	1.44	2.02	1.25	1.49
15591991	6.17	5.98	5.95	5.7	6.43	5.12
15591993	4.46	4.37	3.44	4.48	4.45	4.79
15591995	3.48	4.28	3.56	2.98	3.02	2.15
15591997	1.76	1.57	1.53	2.15	2.66	1.73
15591999	3.79	4.65	3.86	4.4	4.13	5.17
15592001	3.27	3.39	3.35	3.07	3.87	3.4
15592003	1.43	2.04	1.75	2.18	1.61	1.55
15592005	3.24	3.25	4.52	3.47	3.5	3.54
15592007	1.63	2.37	2.07	1.27	2.37	1.61
15592009	3.15	3.68	2.85	3.4	2.29	1.92
15592011	4.51	4.75	4.66	4.17	5.07	5.31
15592013	3.31	4.1	3.66	3.9	3.52	3.98
15592015	2.37	2.74	3.21	2.36	2.74	3.38
15592017	1.95	1.9	1.65	2.36	2.47	2.32
15592019	4.12	4.21	3.33	4.47	3.58	4.49
15592021	4.42	5.05	4.59	5.08	4.91	4.79
15592023	2.25	3.31	2.98	2.37	2.44	1.95
15592025	5.16	5.21	5.16	4.79	5.56	5.25
15592027	3.6	4.58	1.4	2.08	3.65	2.72
15592029	5.27	4.8	5.26	4.78	4.59	3.32
15592031	1.99	2.51	2.43	2.8	1.91	1.47
15592033	2.12	1.71	1.93	3.93	2.26	3.29
15592035	4.85	4.95	5.01	5.16	4.63	4.67
15592037	3.44	3	2.98	2.36	2.55	2.05
15592039	4.32	4.24	4.18	4.77	3.75	3.99
15592041	6.51	6.66	6.43	5.93	6.28	6.38
15592043	2.2	2.61	1.81	2.02	2.76	1.27
15592045	4.24	4.24	2.08	3.53	3.92	2.87
15592047	3.62	5.35	3.39	3.84	4.28	4.36
15592049	1.48	2.24	1.79	1.3	1.8	1.94
15592051	2.93	1.86	2.59	2.95	1.71	1.68
15592053	2.49	1.74	1.2	1.44	2.23	1.69
15592055	5.58	5.2	3.87	5.93	4.97	3.78
15592057	3.49	2.68	2.51	2.84	2.75	3.97
15592059	2.58	2.08	3.22	2.54	2.75	3.9
15592061	4.6	5.5	5.95	5.88	5.71	6.13
15592063	3.38	2.21	2.88	3.48	2.18	3.09
15592065	2.47	2.49	1.51	1.72	2.54	2.38
15592067	1.59	2.81	2.4	1.62	3.32	2.54
15592069	3.44	2.37	2.05	2.07	2.73	1.94
15592071	2.48	2.45	2.72	2.35	2.7	3.18
15592073	2.79	1.98	3.14	2.73	3.73	2.38
15592075	5.73	4.54	6.1	5.23	5.83	6.43
15592077	7.38	7.42	7.62	7.56	7.52	7.9
15592079	5.58	4.91	5.44	3.76	5.74	4.47
15592081	5.96	5.98	5.58	5.73	5.59	6.55
15592083	11.57	11.8	11.69	11.9	11.8	11.95
15592085	11.16	11.38	11.22	11.34	11.14	11.44
15592087	3.49	2.68	2.51	2.84	2.75	3.97
15592089	2.58	2.08	3.22	2.54	2.75	3.9
15592091	4.6	5.5	5.95	5.88	5.71	6.13
15592093	3.38	2.21	2.88	3.48	2.18	3.09
15592095	2.47	2.49	1.51	1.72	2.54	2.38
15592097	1.59	2.81	2.4	1.62	3.32	2.54
15592099	3.44	2.37	2.05	2.07	2.73	1.94
15592101	2.48	2.45	2.72	2.35	2.7	3.18
15592103	2.79	1.98	3.14	2.73	3.73	2.38
15592105	5.73	4.54	6.1	5.23	5.83	6.43
15592107	7.38	7.42	7.62	7.56	7.52	7.9
15592109	5.58	4.91	5.44	3.76	5.74	4.47
15592111	5.96	5.98	5.58	5.73	5.59	6.55
15592113	11.57	11.8	11.69	11.9	11.8	11.95
15592115	11.16	11.38	11.22	11.34	11.14	11.44
15592117	10.12	9.9	9.91	10.16	9.84	10.23
15592119	9.23	9.28	9.2	9.33	9.19	9
15592121	8.15	8.24	8.36	8.31	8.38	8.54
15592123	6.1	5.64	5.85	5.25	6.04	6.63
15592125	4.84	4.87	4.78	3.91	4.57	4.35
15592127	4.9	4.84	5.76	5.54	4.76	4.14
15592129	5.85	5.87	6.24	5.77	5.52	6.85
15592131	1.84	2.8	1.69	1.93	2.09	2.2
15592133	3.5	3.5	2.5	3.52	2.58	2.72
15592135	3.54	3.35	3.41	3.1	4.56	3.21
15592137	4.51	4.18	5.61	3.93	5.06	5.52
15592139	11.49	11.54	11.66	11.82	11.76	11.75
15592141	4.3	4.62	4.01	5.29	3.99	3.77
15592143	3.4	3.49	2.46	2.43	2.21	2.28
15592145	5.46	4.61	5.58	5.6	5.47	4.75
15592147	6.98	7.76	7.06	7.43	7.37	7.88
15592149	4.37	5.17	4.77	4.84	5.14	5.09
15592151	3.2	3.27	2.72	4.41	3.15	2.78
15592153	3.04	2.93	2.37	3.71	3.08	3.02
15592155	5.13	5.82	5.68	4.91	5.62	5.99
15592157	4.49	4.24	5.02	4.69	4.05	3.8
15592159	10.12	9.9	9.91	10.16	9.84	10.23
15592161	9.23	9.28	9.2	9.33	9.19	9
15592163	8.15	8.24	8.36	8.31	8.38	8.54
15592165	6.1	5.64	5.85	5.25	6.04	6.63
15592167	4.84	4.87	4.78	3.91	4.57	4.35
15592169	4.9	4.84	5.76	5.54	4.76	4.14
15592171	5.85	5.87	6.24	5.77	5.52	6.85
15592173	1.84	2.8	1.69	1.93	2.09	2.2
15592175	3.5	3.5	2.5	3.52	2.58	2.72
15592177	3.54	3.35	3.41	3.1	4.56	3.21
15592179	4.51	4.18	5.61	3.93	5.06	5.52
15592181	11.49	11.54	11.66	11.82	11.76	11.75
15592183	4.3	4.62	4.01	5.29	3.99	3.77
15592185	3.4	3.49	2.46	2.43	2.21	2.28
15592187	5.46	4.61	5.58	5.6	5.47	4.75
15592189	6.98	7.76	7.06	7.43	7.37	7.88
15592191	4.37	5.17	4.77	4.84	5.14	5.09
15592193	3.2	3.27	2.72	4.41	3.15	2.78
15592195	3.04	2.93	2.37	3.71	3.08	3.02
15592197	5.13	5.82	5.68	4.91	5.62	5.99
15592199	4.49	4.24	5.02	4.69	4.05	3.8
15592201	10.12	9.9	9.91	10.16	9.84	10.23
15592203	9.23	9.28	9.2	9.33	9.19	9
15592205	8.15	8.24	8.36	8.31	8.38	8.54
15592207	6.1	5.64	5.85	5.25	6.04	6.63
15592209	4.84	4.87	4.78	3.91	4.57	4.35
15592211	4.9	4.84	5.76	5.54	4.76	4.14
15592213	5.85	5.87	6.24	5.77	5.52	6.85
15592215	1.84	2.8	1.69	1.93	2.09	2.2
15592217	3.5	3.5	2.5	3.52	2.58	2.72
15592219	3.54	3.35	3.41	3.1	4.56	3.21
15592221	4.51	4.18	5.61	3.93	5.06	5.52
15592223	11.49	11.54	11.66	11.82	11.76	11.75
15592225	4.3	4.62	4.01	5.29	3.99	3.77
15592227	3.4	3.49	2.46	2.43	2.21	2.28
15592229	5.46	4.61	5.58	5.6	5.47	4.75
15592231	6.98	7.76	7.06	7.43	7.37	7.88
15592233	4.37	5.17	4.77	4.84	5.14	5.09
15592235	3.2	3.27	2.72	4.41	3.15	2.78
15592237	3.04	2.93	2.37	3.71	3.08	3.02
15592239	5.13	5.82	5.68	4.91	5.62	5.99
15592241	4.49	4.24	5.02	4.69	4.05	3.8
15592243	4.28	5.06	5.19	4.83	5.55	4.08
15592245	5.41	4.94	4.93	4.18	5.07	4.98
15592247	3.36	3.46	3.52	2.62	3.03	2.91
15592249	6.54	5.37	5.12	4.24	4.17	4.3
15592251	3.46	2.06	3.05	2.28	2.3	2.72
15592253	4.06	3.45	3.07	2.46	4.38	3.53
15592255	6.09	6.27	5.8	6.26	6.29	6.13
15592257	3.52	3.51	3.21	3.35	3.09	3.56
15592259	4.54	3.85	3.81	4.2	4.15	3.71
15592261	3.93	4.72	3.99	3.18	3.82	4.45
15592263	5.09	5.15	4.55	4.12	5.2	4.59
15592265	3.4	3.32	4.7	4.18	4.01	4.02
15592267	6.61	7.06	6.57	5.41	6.73	7.07
15592269	4.07	4.01	2.61	3.93	4.49	4.44
15592271	2.04	2.29	2.67	2.45	3.08	2.25
15592273	5.38	5.27	5.33	5.89	5.76	3.37
15592275	1.71	2.39	1.51	1.69	1.23	1.86
15592277	1.67	2.4	1.64	2.11	1.81	2.03
15592279	3.23	2.68	3.17	3.04	3.2	2.6
15592281	2.99	2.94	3.43	3.16	3.18	3.88
15592283	2.97	1.55	1.83	2.28	2.27	1.98
15592285	4.28	5.06	5.19	4.83	5.55	4.08
15592287	5.41	4.94	4.93	4.18	5.07	4.98
15592289	3.36	3.46	3.52	2.62	3.03	2.91
15592291	6.54	5.37	5.12	4.24	4.17	4.3
15592293	3.46	2.06	3.05	2.28	2.3	2.72
15592295	4.06	3.45	3.07	2.46	4.38	3.53
15592297	6.09	6.27	5.8	6.26	6.29	6.13
15592299	3.52	3.51	3.21	3.35	3.09	3.56
15592301	4.54	3.85	3.81	4.2	4.15	3.71
15592303	3.93	4.72	3.99	3.18	3.82	4.45
15592305	5.09	5.15	4.55	4.12	5.2	4.59
15592307	3.4	3.32	4.7	4.18	4.01	4.02
15592309	6.61	7.06	6.57	5.41	6.73	7.07
15592311	4.07	4.01	2.61	3.93	4.49	4.44
15592313	2.04	2.29	2.67	2.45	3.08	2.25
15592315	5.38	5.27	5.33	5.89	5.76	3.37
15592317	1.71	2.39	1.51	1.69	1.23	1.86
15592319	1.67	2.4	1.64	2.11	1.81	2.03
15592321	3.23	2.68	3.17	3.04	3.2	2.6
15592323	2.99	2.94	3.43	3.16	3.18	3.88
15592325	2.97	1.55	1.83	2.28	2.27	1.98
15592327	4.94	3.74	5.02	4.68	5.33	2.75
15592329	4.49	5.47	5.13	4.93	5.03	5.38
15592331	5.95	5.88	5.99	6.5	5.65	6.89
15592333	4.46	4.97	5.01	3.52	4.2	5.56
15592335	2.9	1.94	2.5	2.24	2.69	2.73
15592337	2.51	2.53	2.59	1.97	2.43	2.54
15592339	6.84	6.77	6.65	6.72	6.61	6.85
15592341	5.32	5.17	4.65	5.75	4.33	4.85
15592343	5.56	5.86	4.15	5.58	4.67	6.36
15592345	6.58	6.72	6.02	6.02	4.62	6.62
15592347	2.1	2.95	2.62	2.21	2.58	2.7
15592349	2.42	3.57	2.55	3.96	1.84	3.42
15592351	4.52	4.13	3.93	4.16	4.84	3.69
15592353	4.04	4.8	4.02	4.68	3.76	5.2
15592355	2.65	2.32	2.85	3.01	2.46	1.4
15592357	2.77	2.36	2.92	3.62	3.26	2.78
15592359	1.92	2.12	1.56	1.49	1.07	1.46
15592361	5.44	4.87	4.39	3.88	5.17	3.67
15592363	1.95	2.9	1.36	1.61	1.47	2.01
15592365	4.94	3.74	5.02	4.68	5.33	2.75
15592367	4.49	5.47	5.13	4.93	5.03	5.38
15592369	5.95	5.88	5.99	6.5	5.65	6.89
15592371	4.46	4.97	5.01	3.52	4.2	5.56
15592373	2.9	1.94	2.5	2.24	2.69	2.73
15592375	2.51	2.53	2.59	1.97	2.43	2.54
15592377	6.84	6.77	6.65	6.72	6.61	6.85
15592379	5.32	5.17	4.65	5.75	4.33	4.85
15592381	5.56	5.86	4.15	5.58	4.67	6.36
15592383	6.58	6.72	6.02	6.02	4.62	6.62
15592385	2.1	2.95	2.62	2.21	2.58	2.7
15592387	2.42	3.57	2.55	3.96	1.84	3.42
15592389	4.52	4.13	3.93	4.16	4.84	3.69
15592391	4.04	4.8	4.02	4.68	3.76	5.2
15592393	2.65	2.32	2.85	3.01	2.46	1.4
15592395	2.77	2.36	2.92	3.62	3.26	2.78
15592397	1.92	2.12	1.56	1.49	1.07	1.46
15592399	5.44	4.87	4.39	3.88	5.17	3.67
15592401	1.95	2.9	1.36	1.61	1.47	2.01
15592403	6.5	6.74	6.72	6.12	6.56	6.19
15592405	5.83	5.48	5.74	5.82	6.7	5.69
15592407	3.74	5.26	4.12	4.2	4.5	3.8
15592409	4.31	5.58	5.53	4.96	4.42	4.8
15592411	8.37	7.79	7.68	7.69	8.1	7.51
15592413	3.25	3.37	3.46	3.77	3.36	3.8
15592415	6.5	6.74	6.72	6.12	6.56	6.19
15592417	5.83	5.48	5.74	5.82	6.7	5.69
15592419	3.74	5.26	4.12	4.2	4.5	3.8
15592421	4.31	5.58	5.53	4.96	4.42	4.8
15592423	8.37	7.79	7.68	7.69	8.1	7.51
15592425	3.25	3.37	3.46	3.77	3.36	3.8
15592427	10.98	11.38	11.16	11.22	11.59	11.36
15592429	2.66	2.38	2.93	1.89	1.94	3.27
15592431	1.32	2.64	3.66	2.33	2.3	3.12
15592433	2.32	4.53	2.15	2.96	2.61	2.63
15592435	1.86	2.1	2.02	1.93	2.88	1.94
15592437	2.58	2.83	1.97	3.85	2.29	2.06
15592439	3.26	3.1	2.86	3.11	1.91	2.29
15592441	5.92	6.75	6.3	6.65	6.71	6.55
15592443	2.3	2.01	3.32	2.69	2.97	3.54
15592445	2.73	2.39	2.33	2.4	2.13	2.45
15592447	2.22	3.37	1.91	2.53	2.69	2.07
15592449	4.88	5.62	5.51	5.75	6.14	4.99
15592451	2.74	2.01	3.32	3.13	2.78	4.44
15592453	2.06	1.38	2.89	1.51	1.74	2.07
15592455	5.87	6.44	6.13	6.28	6.3	5.23
15592457	4.64	4.74	4.2	4.18	4.22	4.21
15592459	3.41	2.97	2.4	3.54	3.77	2.97
15592461	1.43	1.68	1.97	2.08	1.75	1.83
15592463	4.95	3.59	3.2	3.63	4.3	3.21
15592465	3.25	3.53	2.52	2.41	4.01	2.33
15592467	1.16	1.52	1.65	1.91	1.29	2.32
15592469	2.97	3.25	3.24	2.69	3.1	2.46
15592471	3.82	4.04	3.76	3.94	3.82	3.41
15592473	10.98	11.38	11.16	11.22	11.59	11.36
15592475	2.66	2.38	2.93	1.89	1.94	3.27
15592477	1.32	2.64	3.66	2.33	2.3	3.12
15592479	2.32	4.53	2.15	2.96	2.61	2.63
15592481	1.86	2.1	2.02	1.93	2.88	1.94
15592483	2.58	2.83	1.97	3.85	2.29	2.06
15592485	3.26	3.1	2.86	3.11	1.91	2.29
15592487	5.92	6.75	6.3	6.65	6.71	6.55
15592489	2.3	2.01	3.32	2.69	2.97	3.54
15592491	2.73	2.39	2.33	2.4	2.13	2.45
15592493	2.22	3.37	1.91	2.53	2.69	2.07
15592495	4.88	5.62	5.51	5.75	6.14	4.99
15592497	2.74	2.01	3.32	3.13	2.78	4.44
15592499	2.06	1.38	2.89	1.51	1.74	2.07
15592501	5.87	6.44	6.13	6.28	6.3	5.23
15592503	4.64	4.74	4.2	4.18	4.22	4.21
15592505	3.41	2.97	2.4	3.54	3.77	2.97
15592507	1.43	1.68	1.97	2.08	1.75	1.83
15592509	4.95	3.59	3.2	3.63	4.3	3.21
15592511	3.25	3.53	2.52	2.41	4.01	2.33
15592513	1.16	1.52	1.65	1.91	1.29	2.32
15592515	2.97	3.25	3.24	2.69	3.1	2.46
15592517	3.82	4.04	3.76	3.94	3.82	3.41
15592519	10.98	11.38	11.16	11.22	11.59	11.36
15592521	2.66	2.38	2.93	1.89	1.94	3.27
15592523	1.32	2.64	3.66	2.33	2.3	3.12
15592525	2.32	4.53	2.15	2.96	2.61	2.63
15592527	1.86	2.1	2.02	1.93	2.88	1.94
15592529	2.58	2.83	1.97	3.85	2.29	2.06
15592531	3.26	3.1	2.86	3.11	1.91	2.29
15592533	5.92	6.75	6.3	6.65	6.71	6.55
15592535	2.3	2.01	3.32	2.69	2.97	3.54
15592537	2.73	2.39	2.33	2.4	2.13	2.45
15592539	2.22	3.37	1.91	2.53	2.69	2.07
15592541	4.88	5.62	5.51	5.75	6.14	4.99
15592543	2.74	2.01	3.32	3.13	2.78	4.44
15592545	2.06	1.38	2.89	1.51	1.74	2.07
15592547	5.87	6.44	6.13	6.28	6.3	5.23
15592549	4.64	4.74	4.2	4.18	4.22	4.21
15592551	3.41	2.97	2.4	3.54	3.77	2.97
15592553	1.43	1.68	1.97	2.08	1.75	1.83
15592555	4.95	3.59	3.2	3.63	4.3	3.21
15592557	3.25	3.53	2.52	2.41	4.01	2.33
15592559	1.16	1.52	1.65	1.91	1.29	2.32
15592561	2.97	3.25	3.24	2.69	3.1	2.46
15592563	3.82	4.04	3.76	3.94	3.82	3.41
15592565	1.49	1.37	1.59	1.14	1.03	1.78
15592567	4.38	4.16	4.98	3.28	4.91	3.62
15592569	2.34	2.26	2.38	2.46	2.55	2.57
15592571	3.01	2.69	2.54	3.17	2.93	3.57
15592573	3.62	3.7	3.81	3.38	3.09	3.54
15592575	3.09	2.27	2.04	2.95	3.47	1.61
15592577	1.45	2.21	1.81	2.24	1.55	1.51
15592579	2.66	1.73	2.7	2.63	3.47	2.63
15592581	1.35	1.58	1.93	1.86	1.52	1.47
15592583	2.22	2.27	2	2.89	2.88	2.05
15592585	3.34	3.73	3.04	3.18	3.76	4.51
15592587	3.45	3.6	4.15	3.98	3.87	3.38
15592589	2.1	2.42	1.83	1.93	2.63	1.86
15592591	2.6	3.31	3.83	2.91	2.69	2.71
15592593	2.89	2.44	1.91	2.94	2.87	2.49
15592595	2.58	3.69	2.54	2.59	2.75	2.83
15592597	1.64	1.5	1.66	1.75	1.68	1.31
15592599	2.71	2.67	2.07	2.98	2.09	3.31
15592601	1.5	2.12	1.89	1.61	1.73	2.21
15592603	4.53	4	4.77	4.17	4.28	4.26
15592605	2.28	3.13	1.58	1.86	1.61	1.96
15592607	2.12	1.92	3.06	1.37	1.42	1.83
15592609	5.01	4.85	4.4	3.79	3.35	3.69
15592611	3.91	3.15	1.93	2.2	2.87	2.81
15592613	3.43	2.56	2.34	2.35	2.46	2.97
15592615	3.07	1.93	3.55	2.54	2.01	2.48
15592617	3.72	2.02	3.29	2.61	2.23	3.4
15592619	3.74	4.03	3.6	3.36	2.64	3.91
15592621	1.85	2.4	1.94	1.63	2.23	2.38
15592623	2.26	1.86	1.4	1.18	1.71	1.61
15592625	1.43	1.46	1.67	1.83	2.1	1.31
15592627	5.12	5	5.12	6.01	5.25	5.6
15592629	1.94	3.16	2.47	1.33	1.36	2.09
15592631	3.87	4.63	4.41	2.5	3.08	2.21
15592633	2.22	3.73	3.29	2.97	4.49	3.31
15592635	1.81	4.15	3.24	3.02	3.77	2.19
15592637	1.54	1.57	1.24	1.17	2.16	2.15
15592639	2.41	2.49	2.87	2.48	1.85	2.29
15592641	2.73	3.52	4.63	3.59	4.37	2.87
15592643	1.88	2.21	2.01	1.69	2.23	1.64
15592645	1.44	2.47	1.3	1.4	1.19	1.44
15592647	1.2	2.12	1.26	1.51	1.61	1.37
15592649	2.87	2.36	2.12	1.82	2.06	3.22
15592651	1.65	1.84	2.03	1.8	1.24	1.71
15592653	2.91	2.1	2.79	2.46	3.54	1.76
15592655	1.19	1.95	1.22	2.43	1.26	1.69
15592657	1.91	1.78	2.05	1.2	4.37	2.06
15592659	1.25	1.28	2.13	1.6	2.4	2.21
15592661	2.29	2.2	1.95	1.66	2.73	1.88
15592663	2.94	2.26	2.27	1.97	2.98	1.97
15592665	3.09	3.08	3.84	3.2	1.79	2.9
15592667	1.77	1.53	1.65	1.68	1.51	1.71
15592669	2.53	2.1	2.02	1.82	1.71	1.69
15592671	3.17	2.48	3.73	4.33	4.1	2.37
15592673	1.72	1.67	1.63	2.88	2.3	1.97
15592675	2.14	3.59	3.34	3.71	3.41	3.8
15592677	3.36	3.41	4	4.05	3.36	3.1
15592679	1.47	2.08	1.23	1.9	1.43	1.79
15592681	4.68	5.33	4.05	4.8	5.47	5.4
15592683	1.75	2.88	1.47	1.03	1.43	2.65
15592685	2.29	2.2	1.95	1.66	2.73	1.88
15592687	2.94	2.26	2.27	1.97	2.98	1.97
15592689	3.09	3.08	3.84	3.2	1.79	2.9
15592691	1.77	1.53	1.65	1.68	1.51	1.71
15592693	2.53	2.1	2.02	1.82	1.71	1.69
15592695	3.17	2.48	3.73	4.33	4.1	2.37
15592697	1.72	1.67	1.63	2.88	2.3	1.97
15592699	2.14	3.59	3.34	3.71	3.41	3.8
15592701	3.36	3.41	4	4.05	3.36	3.1
15592703	1.47	2.08	1.23	1.9	1.43	1.79
15592705	4.68	5.33	4.05	4.8	5.47	5.4
15592707	1.75	2.88	1.47	1.03	1.43	2.65
15592709	2.73	1.83	2.91	3.64	3.09	1.51
15592711	2.99	2.85	3	2.54	4.42	3.09
15592713	4.1	4.77	4.75	3.43	4.32	3.24
15592715	1.9	1.45	2.35	2.99	2.84	2.24
15592717	2.6	2.98	2.73	2.34	2.97	3.01
15592719	2.81	2.49	2.4	2.55	2.83	2.17
15592721	3.44	3.08	3.12	4.49	3.49	2.63
15592723	2.53	1.53	2.2	4.1	2.66	2.35
15592725	6.04	5.38	5.94	5.35	5.33	5.91
15592727	5.99	7.23	6.51	6.85	6.42	6.83
15592729	4.05	2.31	3	2.97	3.3	2.18
15592731	5.09	4.08	4.24	3.88	3.23	3.93
15592733	2.82	4.37	3.37	2.96	2.51	4.04
15592735	1.77	1.82	1.61	1.84	1.65	1.51
15592737	2.82	2.88	3.04	2.56	2.61	3.53
15592739	2.47	3.6	2.57	3.08	1.78	2.72
15592741	2.13	1.05	2.14	2.02	1.98	2.02
15592743	4.1	4.76	1.68	2.66	3.82	4.26
15592745	4.83	5.5	3.21	4.63	3.99	4.3
15592747	3.27	3.53	4.27	3.39	3.23	3.47
15592749	4.8	5.91	5.47	4.86	5.79	5.33
15592751	4.14	3.73	3.79	4.18	3.75	4.45
15592753	1.6	1.68	2.64	1.73	1.49	3.25
15592755	1.45	2	1.64	2.38	2.44	1.61
15592757	3.64	4.37	2.79	3.11	2.76	3.18
15592759	3.54	5.27	4.86	4.26	4.96	4.69
15592761	4.75	5.98	5.36	6.7	6.13	6.35
15592763	2.21	2.25	2.73	3	2.52	2.65
15592765	2.19	3.34	1.71	2.67	2.27	2.69
15592767	4.54	5.3	4.32	4.41	4.61	4.61
15592769	5.81	6.61	6.02	7.02	6.6	6.87
15592771	5.53	6.84	5.65	6	6.3	5.97
15592773	3.06	3.9	3.44	4.25	4.1	3.12
15592775	1.92	3.47	1.85	2.63	2.15	1.69
15592777	5.44	6.07	5.41	5.11	5.97	6.41
15592779	4.75	5.19	5.55	6.09	5.24	6.05
15592781	4.75	5.86	5.67	5.9	5.64	5.87
15592783	6.13	6.45	5.87	6.12	5.84	6.68
15592785	4.94	5.08	4.93	5.56	4.71	5.09
15592787	2.19	2.45	2.34	2.17	2.45	2.77
15592789	3.46	4.21	3.7	3.48	3.82	4.14
15592791	3.68	3.55	3.59	4.06	3.93	3.42
15592793	2.73	1.83	2.91	3.64	3.09	1.51
15592795	2.99	2.85	3	2.54	4.42	3.09
15592797	4.1	4.77	4.75	3.43	4.32	3.24
15592799	1.9	1.45	2.35	2.99	2.84	2.24
15592801	2.6	2.98	2.73	2.34	2.97	3.01
15592803	2.81	2.49	2.4	2.55	2.83	2.17
15592805	3.44	3.08	3.12	4.49	3.49	2.63
15592807	2.53	1.53	2.2	4.1	2.66	2.35
15592809	6.04	5.38	5.94	5.35	5.33	5.91
15592811	5.99	7.23	6.51	6.85	6.42	6.83
15592813	4.05	2.31	3	2.97	3.3	2.18
15592815	5.09	4.08	4.24	3.88	3.23	3.93
15592817	2.82	4.37	3.37	2.96	2.51	4.04
15592819	1.77	1.82	1.61	1.84	1.65	1.51
15592821	2.82	2.88	3.04	2.56	2.61	3.53
15592823	2.47	3.6	2.57	3.08	1.78	2.72
15592825	2.13	1.05	2.14	2.02	1.98	2.02
15592827	4.1	4.76	1.68	2.66	3.82	4.26
15592829	4.83	5.5	3.21	4.63	3.99	4.3
15592831	3.27	3.53	4.27	3.39	3.23	3.47
15592833	4.8	5.91	5.47	4.86	5.79	5.33
15592835	4.14	3.73	3.79	4.18	3.75	4.45
15592837	1.6	1.68	2.64	1.73	1.49	3.25
15592839	1.45	2	1.64	2.38	2.44	1.61
15592841	3.64	4.37	2.79	3.11	2.76	3.18
15592843	3.54	5.27	4.86	4.26	4.96	4.69
15592845	4.75	5.98	5.36	6.7	6.13	6.35
15592847	2.21	2.25	2.73	3	2.52	2.65
15592849	2.19	3.34	1.71	2.67	2.27	2.69
15592851	4.54	5.3	4.32	4.41	4.61	4.61
15592853	5.81	6.61	6.02	7.02	6.6	6.87
15592855	5.53	6.84	5.65	6	6.3	5.97
15592857	3.06	3.9	3.44	4.25	4.1	3.12
15592859	1.92	3.47	1.85	2.63	2.15	1.69
15592861	5.44	6.07	5.41	5.11	5.97	6.41
15592863	4.75	5.19	5.55	6.09	5.24	6.05
15592865	4.75	5.86	5.67	5.9	5.64	5.87
15592867	6.13	6.45	5.87	6.12	5.84	6.68
15592869	4.94	5.08	4.93	5.56	4.71	5.09
15592871	2.19	2.45	2.34	2.17	2.45	2.77
15592873	3.46	4.21	3.7	3.48	3.82	4.14
15592875	3.68	3.55	3.59	4.06	3.93	3.42
15592877	9.28	9.61	9.39	9.78	9.75	9.79
15592879	5.5	5.92	5.39	5.93	5.67	5.25
15592881	1.63	2.07	1.23	1.89	1.56	2.2
15592883	3.8	3.9	3.64	4.63	3.78	3.79
15592885	1.28	1.98	1.41	2.67	1.74	2.42
15592887	3.68	1.53	3.78	3.59	3.59	3.19
15592889	7.63	7.97	7.83	7.94	7.84	8.15
15592891	6.82	6.74	7.25	7.4	7.44	7.25
15592893	1.44	2.68	3.45	1.2	4.36	3.49
15592895	2.68	4.97	5.35	6	5.63	1.53
15592897	3.21	4.54	4.81	4.07	3.96	4.14
15592899	1.73	2.28	1.77	1.93	1.6	2.08
15592901	3.04	2.09	3.23	1.71	1.91	2.32
15592903	3.84	3.47	3.71	4.43	3.76	3.55
15592905	6.01	5.98	5.64	5.77	5.99	5.78
15592907	6.25	6.79	5.63	6.81	6.95	6.71
15592909	7.63	8.22	7.96	8.18	8.02	8.26
15592911	7.34	8.21	7.86	8.31	7.99	7.92
15592913	7.5	8.27	8.01	8.43	7.49	8.3
15592915	7.99	8.63	8.33	8.56	8.33	8.11
15592917	8.38	8.69	8.71	9.17	8.53	8.79
15592919	9.11	8.9	8.48	9	8.74	9.17
15592921	7.15	7.54	7.34	7.21	7.35	7.32
15592923	5.32	5.87	5.49	5.71	6.23	5.35
15592925	9.28	9.61	9.39	9.78	9.75	9.79
15592927	5.5	5.92	5.39	5.93	5.67	5.25
15592929	1.63	2.07	1.23	1.89	1.56	2.2
15592931	3.8	3.9	3.64	4.63	3.78	3.79
15592933	1.28	1.98	1.41	2.67	1.74	2.42
15592935	3.68	1.53	3.78	3.59	3.59	3.19
15592937	7.63	7.97	7.83	7.94	7.84	8.15
15592939	6.82	6.74	7.25	7.4	7.44	7.25
15592941	1.44	2.68	3.45	1.2	4.36	3.49
15592943	2.68	4.97	5.35	6	5.63	1.53
15592945	3.21	4.54	4.81	4.07	3.96	4.14
15592947	1.73	2.28	1.77	1.93	1.6	2.08
15592949	3.04	2.09	3.23	1.71	1.91	2.32
15592951	3.84	3.47	3.71	4.43	3.76	3.55
15592953	6.01	5.98	5.64	5.77	5.99	5.78
15592955	6.25	6.79	5.63	6.81	6.95	6.71
15592957	7.63	8.22	7.96	8.18	8.02	8.26
15592959	7.34	8.21	7.86	8.31	7.99	7.92
15592961	7.5	8.27	8.01	8.43	7.49	8.3
15592963	7.99	8.63	8.33	8.56	8.33	8.11
15592965	8.38	8.69	8.71	9.17	8.53	8.79
15592967	9.11	8.9	8.48	9	8.74	9.17
15592969	7.15	7.54	7.34	7.21	7.35	7.32
15592971	5.32	5.87	5.49	5.71	6.23	5.35
15592973	9.28	9.61	9.39	9.78	9.75	9.79
15592975	5.5	5.92	5.39	5.93	5.67	5.25
15592977	1.63	2.07	1.23	1.89	1.56	2.2
15592979	3.8	3.9	3.64	4.63	3.78	3.79
15592981	1.28	1.98	1.41	2.67	1.74	2.42
15592983	3.68	1.53	3.78	3.59	3.59	3.19
15592985	7.63	7.97	7.83	7.94	7.84	8.15
15592987	6.82	6.74	7.25	7.4	7.44	7.25
15592989	1.44	2.68	3.45	1.2	4.36	3.49
15592991	2.68	4.97	5.35	6	5.63	1.53
15592993	3.21	4.54	4.81	4.07	3.96	4.14
15592995	1.73	2.28	1.77	1.93	1.6	2.08
15592997	3.04	2.09	3.23	1.71	1.91	2.32
15592999	3.84	3.47	3.71	4.43	3.76	3.55
15593001	6.01	5.98	5.64	5.77	5.99	5.78
15593003	6.25	6.79	5.63	6.81	6.95	6.71
15593005	7.63	8.22	7.96	8.18	8.02	8.26
15593007	7.34	8.21	7.86	8.31	7.99	7.92
15593009	7.5	8.27	8.01	8.43	7.49	8.3
15593011	7.99	8.63	8.33	8.56	8.33	8.11
15593013	8.38	8.69	8.71	9.17	8.53	8.79
15593015	9.11	8.9	8.48	9	8.74	9.17
15593017	7.15	7.54	7.34	7.21	7.35	7.32
15593019	5.32	5.87	5.49	5.71	6.23	5.35
15593021	5.84	6.8	7.14	6.89	6.56	6.81
15593023	2.95	4.68	4.52	5.37	4.34	5
15593025	5.98	6.44	5.97	6.52	6.36	5.66
15593027	5.98	6.16	5.75	5.55	5.83	5.59
15593029	1.66	1.78	1.29	1.6	2.01	1.39
15593031	4.11	5.03	4.98	5.04	2.96	5.62
15593033	4.71	5.69	4.42	5.2	5.63	4.53
15593035	3.63	3.48	2.28	3.42	2.99	3.32
15593037	1.8	3.93	1.75	2.73	4.04	2.08
15593039	5.98	6.16	5.75	5.55	5.83	5.59
15593041	1.66	1.78	1.29	1.6	2.01	1.39
15593043	4.11	5.03	4.98	5.04	2.96	5.62
15593045	4.71	5.69	4.42	5.2	5.63	4.53
15593047	3.63	3.48	2.28	3.42	2.99	3.32
15593049	1.8	3.93	1.75	2.73	4.04	2.08
15593051	5.98	6.16	5.75	5.55	5.83	5.59
15593053	1.66	1.78	1.29	1.6	2.01	1.39
15593055	4.11	5.03	4.98	5.04	2.96	5.62
15593057	4.71	5.69	4.42	5.2	5.63	4.53
15593059	3.63	3.48	2.28	3.42	2.99	3.32
15593061	1.8	3.93	1.75	2.73	4.04	2.08
15593063	5.98	6.16	5.75	5.55	5.83	5.59
15593065	1.66	1.78	1.29	1.6	2.01	1.39
15593067	4.11	5.03	4.98	5.04	2.96	5.62
15593069	4.71	5.69	4.42	5.2	5.63	4.53
15593071	3.63	3.48	2.28	3.42	2.99	3.32
15593073	1.8	3.93	1.75	2.73	4.04	2.08
15593075	5.74	6.17	5.79	6.03	6.26	5.99
15593077	4.33	4.26	5.22	5.02	4.76	5.2
15593079	3.36	2.98	3.18	3.56	2.79	3.2
15593081	1.55	2.85	2.9	2.76	1.51	3.05
[truncated: 21,817 more rows]

## Sheet: ANOVA- Black vs Red - All trans
Transcript Cluster ID	Black Bi-weight Avg Signal (log2)	Red Bi-weight Avg Signal (log2)	Black Standard Deviation	Red Standard Deviation	Fold Change (linear) (Black vs. Red)	ANOVA p-value (Black vs. Red)	FDR p-value (Black vs. Red)	Gene Symbol	Description	Chromosome	Genomic Position	Strand	Public Gene IDs	Comment
15599166	4.17	4.28	0.09	0.08	-1.08	0.466965	0.800505	CLIC6	Chloride intracellular channel protein 6 [Taeniopygia guttata]	chr1	15047 - 28310	0	ENSTGUT00000004895
15599172	7.87	7.9	0.14	0.08	-1.02	0.295021	0.718209	CBR1	Carbonyl reductase [NADPH] 1 (EC 1.1.1.184)(NADPH-dependent carbonyl reductase 1)(Prostaglandin-E(2) 9-reductase)(EC 1.1.1.189)(Prostaglandin 9-ketoreductase)(15-hydroxyprostaglandin dehydrogenase [NADP+])(EC 1.1.1.197) [Taeniopygia guttata]	chr1	642777 - 650745	0	ENSTGUT00000004938
15599176	7.85	7.66	0.26	0.36	1.15	0.454376	0.794895	DOPEY2	Protein dopey-2 [Taeniopygia guttata]	chr1	657664 - 709510	0	ENSTGUT00000004982
15599211	7.1	7.03	0.05	0.11	1.05	0.210665	0.672349	MORC3	MORC family CW-type zinc finger protein 3 (Zinc finger CW-type coiled-coil domain protein 3) [Taeniopygia guttata]	chr1	718283 - 738976	0	ENSTGUT00000005011
15599226	6.37	6.13	0.12	0.33	1.18	0.763607	0.925315	CHAF1B	Chromatin assembly factor 1 subunit B (CAF-1 subunit B)(Chromatin assembly factor I p60 subunit)(CAF-I 60 kDa subunit)(CAF-Ip60)(M-phase phosphoprotein 7) [Taeniopygia guttata]	chr1	743174 - 754815	0	ENSTGUT00000005031
15599236	4.69	5.35	0.27	0.44	-1.58	0.148992	0.633244	SIM2	Single-minded homolog 2 [Taeniopygia guttata]	chr1	911573 - 958049	0	ENSTGUT00000005057
15599247	5.64	5.61	0.03	0.26	1.02	0.479835	0.806065			chr1	1049881 - 1089283	0	ENSTGUT00000005120
15599273	5.84	5.58	0.23	0.59	1.2	0.627686	0.870132			chr1	1091228 - 1095454	0	ENSTGUT00000005131
15599278	6.72	7.12	0.37	0.34	-1.33	0.992558	0.996667	TTC3	Tetratricopeptide repeat protein 3 (TPR repeat protein 3)(TPR repeat protein D)(RING finger protein 105)(Protein DCRR1) [Taeniopygia guttata]	chr1	1098013 - 1100058	0	ENSTGUT00000005133
15599283	7.57	7.58	0.03	0.09	-1.01	0.528094	0.831006	DYRK1A	Dual specificity tyrosine-phosphorylation-regulated kinase 1A (EC 2.7.12.1)(Protein kinase minibrain homolog)(MNBH)(hMNB)(HP86)(Dual specificity YAK1-related kinase) [Taeniopygia guttata]	chr1	1186817 - 1208780	0	ENSTGUT00000005181
15599294	5.38	5.01	0.31	0.39	1.29	0.507505	0.819671	KCNJ15	ATP-sensitive inward rectifier potassium channel 15 (Potassium channel, inwardly rectifying subfamily J member 15)(Inward rectifier K(+) channel Kir4.2)(Kir1.3) [Taeniopygia guttata]	chr1	1579337 - 1580467	0	ENSTGUT00000005186
15599296	9.95	10.12	0.11	0.22	-1.13	0.427531	0.782126	XP_002189993.1		chr1	1899166 - 1906298	0	ENSTGUT00000005250
15599301	6.41	6.36	0.06	0.27	1.04	0.677514	0.889785	WRB	Tryptophan-rich protein (Congenital heart disease 5 protein) [Taeniopygia guttata]	chr1	2140298 - 2145398	0	ENSTGUT00000005316
15599309	5.12	5.53	0.05	0.31	-1.33	0.078211	0.585252	SH3BGR	SH3 domain-binding glutamic acid-rich protein (SH3BGR protein)(21-glutamic acid-rich protein)(21-GARP) [Taeniopygia guttata]	chr1	2166266 - 2179532	0	ENSTGUT00000005337
15599314	4.39	4.87	0.16	0.2	-1.4	0.018455	0.565526	B3GALT5	Beta-1,3-galactosyltransferase 5 (Beta-1,3-GalTase 5)(Beta3Gal-T5)(b3Gal-T5)(EC 2.4.1.-)(Beta-3-Gx-T5)(UDP-galactose:beta-N-acetylglucosamine beta-1,3-galactosyltransferase 5)(UDP-Gal:beta-GlcNAc beta-1,3-galactosyltransferase 5) [Taeniopygia guttata]	chr1	2237572 - 2238342	0	ENSTGUT00000005340
15599316	3.64	4.08	0.09	0.29	-1.36	0.272488	0.706891	IGSF5	Immunoglobulin superfamily member 5 (Junctional adhesion molecule 4) [Taeniopygia guttata]	chr1	2269604 - 2271130	0	ENSTGUT00000005343
15599319	6.91	7.05	0.12	0.3	-1.11	0.493845	0.811698			chr1	2380775 - 2380943	0	ENSTGUT00000005344
15599321	4.37	4.3	0.33	0.23	1.05	0.715716	0.907335	FAM3B	Protein FAM3B Precursor (Cytokine-like protein 2-21) [Taeniopygia guttata]	chr1	3028852 - 3269146	0	ENSTGUT00000005456; ENSTGUT00000005462; ENSTGUT00000005464
15599331	6.77	6.89	0.17	0.07	-1.08	0.273572	0.7071	BACE2	Beta-secretase 2 Precursor (EC 3.4.23.45)(Beta-site APP-cleaving enzyme 2)(Aspartyl protease 1)(Asp 1)(ASP1)(Membrane-associated aspartic protease 1)(Memapsin-1)(Aspartic-like protease 56 kDa)(Down region aspartic protease) [Taeniopygia guttata]	chr1	3173130 - 3236843	0	ENSTGUT00000005525
15599341	5.76	6.32	0.56	0.36	-1.48	0.176893	0.653843	MX1	Interferon-induced GTP-binding protein Mx1 (Myxovirus resistance protein 1)(Interferon-regulated resistance GTP-binding protein MxA)(Interferon-induced protein p78)(IFI-78K) [Taeniopygia guttata]	chr1	3292157 - 3304526	0	ENSTGUT00000005547
15599354	5.44	5.47	0.27	0.07	-1.02	0.949534	0.985354	UMODL1	Uromodulin-like 1 Precursor (Olfactorin) [Taeniopygia guttata]	chr1	3658314 - 3709382	0	ENSTGUT00000005749
15599376	5.56	5.51	0.22	0.3	1.04	0.392813	0.763601	ABCG1	ATP-binding cassette sub-family G member 1 (ATP-binding cassette transporter 8)(White protein homolog) [Taeniopygia guttata]	chr1	3785348 - 3841307	0	ENSTGUT00000005789
15599390	3.66	3.98	0.31	0.87	-1.24	0.562902	0.842361	UBASH3A	Ubiquitin associated and SH3 domain-containing protein A (Suppressor of T-cell receptor signaling 2)(STS-2)(Cbl-interacting protein 4)(CLIP4)(T-cell ubiquitin ligand)(TULA) [Taeniopygia guttata]	chr1	3910418 - 3932617	0	ENSTGUT00000005857
15599397	6.69	6.22	0.1	0.11	1.39	0.006781	0.565526	SLC37A1	Glycerol-3-phosphate transporter (G-3-P transporter)(G-3-P permease)(Solute carrier family 37 member 1) [Taeniopygia guttata]	chr1	3969247 - 3996808	0	ENSTGUT00000005907
15599416	6.52	5.88	0.25	0.46	1.56	0.426923	0.782126	PDE9A	High affinity cGMP-specific 3',5'-cyclic phosphodiesterase 9A (EC 3.1.4.35) [Taeniopygia guttata]	chr1	4012525 - 4062653	0	ENSTGUT00000005945
15599431	7.97	8.17	0.17	0.26	-1.15	0.23264	0.682532	NDUFV3	NADH dehydrogenase [ubiquinone] flavoprotein 3, mitochondrial Precursor (NADH-ubiquinone oxidoreductase 9 kDa subunit)(Complex I-9kD)(CI-9kD)(Renal carcinoma antigen NY-REN-4) [Taeniopygia guttata]	chr1	4105034 - 4105732	0	ENSTGUT00000005957
15599433	7.26	7.55	0.37	0.19	-1.22	0.294821	0.718209	XP_002188297.1		chr1	4107082 - 4115376	0	ENSTGUT00000005960
15599439	6.47	6.49	0.14	0.34	-1.01	0.931435	0.980925	PKNOX1	Homeobox protein PKNOX1 (PBX/knotted homeobox 1)(Homeobox protein PREP-1) [Taeniopygia guttata]	chr1	4146322 - 4166429	0	ENSTGUT00000005993
15599450	5	5.07	0.29	0.18	-1.05	0.207606	0.670473	CRYAA	Alpha-crystallin A chain (Heat shock protein beta-4)(HspB4) [Contains Alpha-crystallin A chain, short form] [Taeniopygia guttata]	chr1	4305783 - 4308253	0	ENSTGUT00000006100
15599454	6.95	6.96	0.07	0.04	-1.01	0.189627	0.660254	RRP1B	Ribosomal RNA processing protein 1 homolog B (RRP1-like protein B) [Taeniopygia guttata]	chr1	4619711 - 4636955	0	ENSTGUT00000006162
15599469	8.61	8.47	0.05	0.24	1.1	0.91533	0.9758	PDXK	Pyridoxal kinase (EC 2.7.1.35)(Pyridoxine kinase) [Taeniopygia guttata]	chr1	4672912 - 4691006	0	ENSTGUT00000006181
15599480	5.06	4.99	0.3	0.26	1.05	0.677532	0.889785	AGPAT3	1-acyl-sn-glycerol-3-phosphate acyltransferase gamma (EC 2.3.1.51)(1-AGP acyltransferase 3)(1-AGPAT 3)(Lysophosphatidic acid acyltransferase gamma)(LPAAT-gamma)(1-acylglycerol-3-phosphate O-acyltransferase 3) [Taeniopygia guttata]	chr1	4825464 - 4838076	0	ENSTGUT00000006203
15599489	8.05	7.8	0.07	0.29	1.18	0.628803	0.870699			chr1	4859515 - 4895047	0	ENSTGUT00000006216
15599511	6.67	6.66	0.36	0.29	1.01	0.884383	0.965096	PWP2H	Periodic tryptophan protein 2 homolog [Taeniopygia guttata]	chr1	4899445 - 4913718	0	ENSTGUT00000006266
15599523	7.26	7.29	0.14	0.16	-1.02	0.615335	0.865408	C21orf33	ES1 protein homolog, mitochondrial Precursor (Protein KNP-I)(Protein GT335) [Taeniopygia guttata]	chr1	4915568 - 4933217	0	ENSTGUT00000006284
15599530	5.63	5.64	0.09	0.12	-1.01	0.548152	0.837224			chr1	4915862 - 4924808	0	ENSTGUT00000018890
15599538	3.56	3.62	0.19	0.44	-1.04	0.971387	0.993516			chr1	5260709 - 5260806	0	ENSTGUT00000018323
15599540	6.09	6.48	0.26	0.26	-1.31	0.139588	0.626229			chr1	5261213 - 5261311	0	ENSTGUT00000018545
15599542	6.27	6.28	0.08	0.25	-1.01	0.531882	0.83213	CXorf36	UPF0672 protein CXorf36 Precursor [Taeniopygia guttata]	chr1	5410116 - 5426444	0	ENSTGUT00000006296
15599548	7.58	7.53	0.17	0.15	1.04	0.749914	0.919068	FUNDC1	FUN14 domain-containing protein 1 [Taeniopygia guttata]	chr1	5637470 - 5650544	0	ENSTGUT00000006367
15599554	4.05	3.81	0.14	0.3	1.18	0.198486	0.665926	EFHC2	EF-hand domain-containing family member C2 [Taeniopygia guttata]	chr1	5688050 - 5725621	0	ENSTGUT00000006388
15599563	5.68	5.71	0.17	0.15	-1.02	0.937113	0.981863	NDP	Norrin Precursor (Norrie disease protein)(X-linked exudative vitreoretinopathy 2 protein) [Taeniopygia guttata]	chr1	5789119 - 5809920	0	ENSTGUT00000006391
15599570	3.81	4.05	0.24	0.18	-1.18	0.245216	0.691996	MAOB	Amine oxidase [flavin-containing] B (EC 1.4.3.4)(Monoamine oxidase type B)(MAO-B) [Taeniopygia guttata]	chr1	5831328 - 5879858	0	ENSTGUT00000006498
15599584	7.99	8.03	0.24	0.1	-1.03	0.723767	0.909743	U1	U1 spliceosomal RNA [Source: RFAM;Acc:RF00003]	chr1	6355457 - 6355610	0	ENSTGUT00000019279
15599586	8.26	8.38	0.06	0.1	-1.09	0.16594	0.643948	U1	U1 spliceosomal RNA [Source: RFAM;Acc:RF00003]	chr1	6366193 - 6366346	0	ENSTGUT00000019342
15599588	8.74	8.61	0.16	0.12	1.1	0.37604	0.756091	CASK	Peripheral plasma membrane protein CASK (hCASK)(EC 2.7.11.1)(Calcium/calmodulin-dependent serine protein kinase)(Lin-2 homolog) [Taeniopygia guttata]	chr1	6414404 - 6558869	0	ENSTGUT00000006663
15599608	8.87	8.7	0.05	0.14	1.13	0.097621	0.595673	RPL8	ribosomal protein L8 [Taeniopygia guttata]	chr1	6655295 - 6658774	0	ENSTGUT00000006761
15599612	7.74	7.6	0.12	0.08	1.1	0.262394	0.703325	MED14	Mediator of RNA polymerase II transcription subunit 14 (Mediator complex subunit 14)(Cofactor required for Sp1 transcriptional activation subunit 2)(CRSP complex subunit 2)(Transcriptional coactivator CRSP150)(Vitamin D3 receptor-interacting protein compl [Taeniopygia guttata]	chr1	6834094 - 6866559	0	ENSTGUT00000006881
15599641	7.3	7.34	0.09	0.17	-1.02	0.811238	0.942609	BCOR	BCL-6 corepressor (BCoR) [Taeniopygia guttata]	chr1	7066942 - 7105732	0	ENSTGUT00000006912
15599654	8.04	7.95	0.04	0.2	1.06	0.598698	0.858698			chr1	7115793 - 7115863	0	ENSTGUT00000018558
15599656	5.17	5.3	0.08	0.08	-1.09	0.372134	0.754623	RPGR	X-linked retinitis pigmentosa GTPase regulator [Taeniopygia guttata]	chr1	7743514 - 7784121	0	ENSTGUT00000006986
15599669	6.72	6.74	0.24	0.17	-1.01	0.914362	0.975469	SRPX	Sushi repeat-containing protein SRPX Precursor [Taeniopygia guttata]	chr1	7838726 - 7859276	0	ENSTGUT00000007005; ENSTGUT00000007009
15599675	7.54	7.51	0.06	0.02	1.02	0.461898	0.79801	DYNLT3	Dynein light chain Tctex-type 3 (T-complex-associated testis-expressed 1-like)(Protein 91/23) [Taeniopygia guttata]	chr1	7961322 - 7965884	0	ENSTGUT00000007040
15599681	2.88	3.19	0.04	0.24	-1.24	0.084089	0.585736	CXorf22	Uncharacterized protein CXorf22 [Taeniopygia guttata]	chr1	8123123 - 8141999	0	ENSTGUT00000007129; ENSTGUT00000007135
15599698	3.35	3.32	0.36	0.07	1.02	0.831649	0.949722	CXorf59-1	Uncharacterized protein CXorf59 [Taeniopygia guttata]	chr1	8166533 - 8177401	0	ENSTGUT00000007136
15599702	3.13	3.26	0.17	0.18	-1.09	0.842036	0.952804	CXorf59	Uncharacterized protein CXorf59 [Taeniopygia guttata]	chr1	8180495 - 8201198	0	ENSTGUT00000007137
15599710	3.76	3.93	0.18	0.11	-1.12	0.271834	0.706891	CXorf59-2	Uncharacterized protein CXorf59 [Taeniopygia guttata]	chr1	8204959 - 8209292	0	ENSTGUT00000007140
15599714	3.51	3.32	0.06	0.56	1.14	0.666266	0.885512	CXorf30-1	Chromosome X open reading frame 30 Fragment [Taeniopygia guttata]	chr1	8237107 - 8241038	0	ENSTGUT00000007143
15599717	4.44	4.45	0.07	0.09	-1.01	0.796338	0.937821	CXorf30-2	Chromosome X open reading frame 30 Fragment [Taeniopygia guttata]	chr1	8343415 - 8392590	0	ENSTGUT00000007145; ENSTGUT00000007148
15599726	5.74	5.51	0.06	0.25	1.17	0.149862	0.633283	DMD	Dystrophin [Taeniopygia guttata]	chr1	9154708 - 10148444	0	ENSTGUT00000007279
15599776	8.45	8.39	0.08	0.2	1.05	0.451021	0.793271	MAP3K7IP3	Mitogen-activated protein kinase kinase kinase 7-interacting protein 3 (TAK1-binding protein 3)(NF-kappa-B-activating protein 1) [Taeniopygia guttata]	chr1	10283061 - 10297852	0	ENSTGUT00000007284
15599783	4.52	4.72	0.12	0.18	-1.15	0.284253	0.714725	CXorf21	Uncharacterized protein CXorf21 [Taeniopygia guttata]	chr1	10394126 - 10394998	0	ENSTGUT00000007348
15599785	5.95	6.18	0.07	0.09	-1.18	0.044208	0.566051	XP_002191838.1		chr1	10407366 - 10408058	0	ENSTGUT00000007352
15599787	3.41	3.57	0.19	0.38	-1.11	0.639636	0.874836	NR0B1	Nuclear receptor subfamily 0 group B member 1 (Nuclear receptor DAX-1)(DSS-AHC critical region on the X chromosome protein 1) [Taeniopygia guttata]	chr1	10503992 - 10506520	0	ENSTGUT00000007356
15599791	2.84	2.75	0.05	0.05	1.06	0.189451	0.660254	U1	U1 spliceosomal RNA [Source: RFAM;Acc:RF00003]	chr1	11829307 - 11829405	0	ENSTGUT00000019435
15599793	5.52	5.63	0.27	0.03	-1.08	0.185816	0.660018	ARX	Homeobox protein ARX (Aristaless-related homeobox) [Taeniopygia guttata]	chr1	12464298 - 12472503	0	ENSTGUT00000007374
15599799	6.71	6.63	0.08	0.03	1.06	0.429954	0.782849	PCYT1B	Choline-phosphate cytidylyltransferase B (EC 2.7.7.15)(Phosphorylcholine transferase B)(CTP:phosphocholine cytidylyltransferase B)(CCT B)(CT B)(CCT-beta) [Taeniopygia guttata]	chr1	12677204 - 12708444	0	ENSTGUT00000007459
15599808	7.9	7.87	0.12	0.13	1.02	0.869496	0.96149	KLHL15	Kelch-like protein 15 [Taeniopygia guttata]	chr1	12907660 - 12917846	0	ENSTGUT00000007565
15599811	6.11	5.94	0.09	0.12	1.13	0.11818	0.610905	APOO	Apolipoprotein O Precursor (Protein FAM121B) [Taeniopygia guttata]	chr1	12936589 - 12960989	0	ENSTGUT00000007577
15599819	7.06	7.02	0.13	0.19	1.03	0.342561	0.741884	ACOT9	Acyl-coenzyme A thioesterase 9 (Acyl-CoA thioesterase 9)(EC 3.1.2.-)(Acyl-CoA thioester hydrolase 9) [Taeniopygia guttata]	chr1	12992609 - 13013035	0	ENSTGUT00000007623
15599833	4.1	4.71	0.3	0.36	-1.53	0.429757	0.782849	SMPX	Small muscular protein (Stretch-responsive skeletal muscle protein) [Taeniopygia guttata]	chr1	13836232 - 13846937	0	ENSTGUT00000007743
15599837	4.52	4.23	0.12	0.13	1.22	0.081815	0.585736	KLHL34	Kelch-like protein 34 [Taeniopygia guttata]	chr1	13904285 - 13906033	0	ENSTGUT00000007744
15599839	7.36	7.43	0.17	0.04	-1.05	0.639656	0.874836	RPS6KA3	Ribosomal protein S6 kinase alpha-3 (S6K-alpha 3)(EC 2.7.11.1)(90 kDa ribosomal protein S6 kinase 3)(p90-RSK 3)(Ribosomal S6 kinase 2)(RSK-2)(pp90RSK2)(Insulin-stimulated protein kinase 1)(ISPK-1)(MAP kinase-activated protein kinase 1b)(MAPKAPK1B) [Taeniopygia guttata]	chr1	14490438 - 14562284	0	ENSTGUT00000007820
15599858	8.51	8.27	0.19	0.13	1.18	0.108983	0.60514	EIF1AY	Eukaryotic translation initiation factor 1A, Y-chromosomal (eIF-1A Y isoform)(eIF-4C) [Taeniopygia guttata]	chr1	14568957 - 14575894	0	ENSTGUT00000007823
15599865	7.84	8.03	0.05	0.36	-1.14	0.927218	0.980202	MAP7D2	MAP7 domain-containing protein 2 [Taeniopygia guttata]	chr1	14646061 - 14677441	0	ENSTGUT00000007836
15599877	6.89	6.77	0.04	0.25	1.09	0.300243	0.720285	CXorf23	Uncharacterized protein CXorf23 [Taeniopygia guttata]	chr1	14695977 - 14718526	0	ENSTGUT00000007849
15599887	7.89	7.27	0.24	0.12	1.54	0.032705	0.565526	SH3KBP1	SH3 domain-containing kinase-binding protein 1 (Cbl-interacting protein of 85 kDa)(Human Src family kinase-binding protein 1)(HSB-1)(CD2-binding protein 3)(CD2BP3) [Taeniopygia guttata]	chr1	14749143 - 14938381	0	ENSTGUT00000007893
15599904	3.74	3.74	0.09	0.04	1	0.371923	0.754623	MAP3K15	Mitogen-activated protein kinase kinase kinase 15 (EC 2.7.11.25)(MAPK/ERK kinase kinase 15)(MEK kinase 15)(MEKK 15) [Taeniopygia guttata]	chr1	14981801 - 15039472	0	ENSTGUT00000007953
15599929	4.79	4.86	0.12	0.29	-1.04	0.972102	0.993583	GPR64	G-protein coupled receptor 64 Precursor (Epididymis-specific protein 6)(He6 receptor) [Taeniopygia guttata]	chr1	15156856 - 15172986	0	ENSTGUT00000007997
15599945	4.98	4.62	0.15	0.31	1.28	0.17862	0.653843	PHKA2	Phosphorylase b kinase regulatory subunit alpha, liver isoform (Phosphorylase kinase alpha L subunit) [Taeniopygia guttata]	chr1	15176373 - 15225921	0	ENSTGUT00000008041
15599972	4.99	5.1	0.18	0.37	-1.08	0.6751	0.88835	RS1	Retinoschisin Precursor (X-linked juvenile retinoschisis protein) [Taeniopygia guttata]	chr1	15288297 - 15291738	0	ENSTGUT00000008074
15599977	4.35	4.51	0.08	0.12	-1.12	0.121998	0.611412	SCML2	Sex comb on midleg-like protein 2 [Taeniopygia guttata]	chr1	15501404 - 15544512	0	ENSTGUT00000008100
15599992	5.31	4.82	0.06	0.06	1.4	0.000755	0.490184	RBBP7	Histone-binding protein RBBP7 (Retinoblastoma-binding protein 7)(RBBP-7)(Retinoblastoma-binding protein p46)(Histone acetyltransferase type B subunit 2)(Nucleosome-remodeling factor subunit RBAP46) [Taeniopygia guttata]	chr1	16269877 - 16281988	0	ENSTGUT00000008158
15600004	7.18	6.71	0.29	0.22	1.39	0.102451	0.599595	CTPS2	CTP synthase 2 (EC 6.3.4.2)(UTP--ammonia ligase 2)(CTP synthetase 2) [Taeniopygia guttata]	chr1	16346568 - 16404344	0	ENSTGUT00000008247
15600021	6.46	6.35	0.05	0.03	1.08	0.045294	0.567885	AP1S2	AP-1 complex subunit sigma-2 (Adapter-related protein complex 1 sigma-1B subunit)(Adaptor protein complex AP-1 sigma-1B subunit)(Sigma-adaptin 1B)(Sigma1B-adaptin)(Golgi adaptor HA1/AP1 adaptin sigma-1B subunit)(Clathrin assembly protein complex 1 sigma-1 [Taeniopygia guttata]	chr1	16724833 - 16754005	0	ENSTGUT00000008284
15600026	4.42	4.59	0.35	0.04	-1.12	0.420919	0.779554	TMEM27	Collectrin Precursor (Transmembrane protein 27) [Taeniopygia guttata]	chr1	16785214 - 16807536	0	ENSTGUT00000008312
15600033	2.96	3.41	0.26	0.43	-1.37	0.229347	0.680442	ACE2	Angiotensin-converting enzyme 2 Precursor (EC 3.4.17.-)(ACE-related carboxypeptidase)(Angiotensin-converting enzyme homolog)(ACEH) [Contains Processed angiotensin-converting enzyme 2] [Taeniopygia guttata]	chr1	16817900 - 16841530	0	ENSTGUT00000008403
15600040	6.61	6.81	0.13	0.35	-1.15	0.934708	0.981503	FIGF	Vascular endothelial growth factor D Precursor (VEGF-D)(c-fos-induced growth factor)(FIGF) [Taeniopygia guttata]	chr1	16956279 - 16985864	0	ENSTGUT00000008424
15600048	6.62	6.07	0.26	0.04	1.47	0.022081	0.565526	PIGA	Phosphatidylinositol N-acetylglucosaminyltransferase subunit A (EC 2.4.1.198)(GlcNAc-PI synthesis protein)(Phosphatidylinositol-glycan biosynthesis class A protein)(PIG-A) [Taeniopygia guttata]	chr1	16997746 - 17005672	0	ENSTGUT00000008429
15600054	6.17	6.04	0.12	0.12	1.09	0.127256	0.614901	ASB11	Ankyrin repeat and SOCS box protein 11 (ASB-11) [Taeniopygia guttata]	chr1	17012416 - 17028145	0	ENSTGUT00000008446
15600062	6.16	6.5	0.25	0.07	-1.27	0.245641	0.692294	ASB9	Ankyrin repeat and SOCS box protein 9 (ASB-9) [Taeniopygia guttata]	chr1	17041998 - 17054412	0	ENSTGUT00000008455
15600067	6.12	6.22	0.13	0.22	-1.07	0.834355	0.95043	FANCB	Fanconi anemia group B protein (Protein FACB)(Fanconi anemia-associated polypeptide of 95 kDa)(FAAP95) [Taeniopygia guttata]	chr1	17270603 - 17285882	0	ENSTGUT00000008480
15600076	5.48	5.46	0.24	0.08	1.01	0.409499	0.773563	GEMIN8	Gem-associated protein 8 (Protein FAM51A1) [Taeniopygia guttata]	chr1	17700218 - 17720103	0	ENSTGUT00000008499
15600080	8.45	8.45	0.16	0.16	-1.01	0.940375	0.983062	GPM6B	Neuronal membrane glycoprotein M6-b (M6b) [Taeniopygia guttata]	chr1	17812158 - 17843054	0	ENSTGUT00000008526
15600089	6.75	6.3	0.19	0.11	1.36	0.021819	0.565526	SEDLP	Trafficking protein particle complex subunit 2 (Sedlin)(MBP-1-interacting protein 2A)(MIP-2A) [Taeniopygia guttata]	chr1	17877165 - 17880771	0	ENSTGUT00000008555
15600094	5.59	5.62	0.1	0.03	-1.02	0.893459	0.967662	ARHGAP6	Rho GTPase-activating protein 6 (Rho-type GTPase-activating protein 6)(Rho-type GTPase-activating protein RhoGAPX-1) [Taeniopygia guttata]	chr1	19227338 - 19285913	0	ENSTGUT00000008661
15600108	6.26	5.75	0.28	0.2	1.43	0.088843	0.588462	MID1	Midline-1 (EC 6.3.2.-)(Tripartite motif-containing protein 18)(Putative transcription factor XPRF)(Midin)(RING finger protein 59)(Midline 1 RING finger protein) [Taeniopygia guttata]	chr1	19577555 - 19670138	0	ENSTGUT00000008700
15600118	6.02	5.96	0.37	0.12	1.04	0.690301	0.894895	GPR143	G-protein coupled receptor 143 (Ocular albinism type 1 protein) [Taeniopygia guttata]	chr1	20136404 - 20149393	0	ENSTGUT00000008839
15600127	6.54	6.33	0.32	0.3	1.16	0.169726	0.647886	KAL1	Anosmin-1 Precursor (Kallmann syndrome protein)(Adhesion molecule-like X-linked) [Taeniopygia guttata]	chr1	20694697 - 20815890	0	ENSTGUT00000008897
15600142	5	5.02	0.24	0.1	-1.01	0.46226	0.79801	PNPLA4	Patatin-like phospholipase domain-containing protein 4 (EC 3.1.1.3)(Protein GS2) [Taeniopygia guttata]	chr1	21135919 - 21147384	0	ENSTGUT00000008906
15600150	4.71	5.09	0.05	0.3	-1.3	0.086453	0.586192	HDHD1A	Haloacid dehalogenase-like hydrolase domain-containing protein 1A (Protein GS1) [Taeniopygia guttata]	chr1	21446677 - 21511612	0	ENSTGUT00000008926
15600156	4.65	4.68	0.22	0.33	-1.02	0.909496	0.974005	NLGN4X	Neuroligin-4, X-linked Precursor (Neuroligin X)(HNLX) [Taeniopygia guttata]	chr1	21909673 - 22018601	0	ENSTGUT00000008954
15600163	3.4	3.35	0.21	0.12	1.03	0.374945	0.756091			chr1	21937124 - 21937237	0	ENSTGUT00000018376
15600165	9.57	9.62	0.12	0.24	-1.03	0.661938	0.883893	PRKX-1	Serine/threonine-protein kinase PRKX (EC 2.7.11.1)(Protein kinase PKX1) [Taeniopygia guttata]	chr1	23169077 - 23169232	0	ENSTGUT00000008955
15600167	7.82	7.92	0.09	0.39	-1.08	0.791347	0.936417	PRKX-2	Serine/threonine-protein kinase PRKX (EC 2.7.11.1)(Protein kinase PKX1) [Taeniopygia guttata]	chr1	23169398 - 23220526	0	ENSTGUT00000008980
15600176	8.85	8.51	0.1	0.12	1.26	0.031052	0.565526	MXRA5	Matrix-remodeling-associated protein 5 Precursor (Adhesion protein with leucine-rich repeats and immunoglobulin domains related to perlecan)(Adlican) [Taeniopygia guttata]	chr1	23355019 - 23370826	0	ENSTGUT00000008990
15600187	4.39	4.29	0.11	0.25	1.07	0.75807	0.923185	MYO16	Myosin-XVI (Unconventional myosin-16) [Taeniopygia guttata]	chr1	23662322 - 23868471	0	ENSTGUT00000009039
15600214	6.51	6.44	0.14	0.18	1.05	0.970668	0.993384			chr1	24298882 - 24547081	0	ENSTGUT00000009145
15600225	9.57	9.81	0.23	0.18	-1.18	0.232134	0.681953			chr1	24548846 - 24552407	0	ENSTGUT00000009150
15600229	7.16	7.11	0.03	0.1	1.03	0.514262	0.82406	CARKD-1	carbohydrate kinase domain containing [Taeniopygia guttata]	chr1	24592468 - 24638258	0	ENSTGUT00000009157
15600231	6.05	6.09	0.24	0.28	-1.03	0.783948	0.93355	CARKD-2	carbohydrate kinase domain containing [Taeniopygia guttata]	chr1	24639541 - 24685253	0	ENSTGUT00000009183
15600242	6.88	7.02	0.15	0.25	-1.11	0.423567	0.780555	ING1	Inhibitor of growth protein 1 [Taeniopygia guttata]	chr1	24748135 - 24752217	0	ENSTGUT00000009207
15600245	7.03	7.04	0.14	0.18	-1	0.243328	0.690512	ARHGEF7	Rho guanine nucleotide exchange factor 7 (PAK-interacting exchange factor beta)(Beta-Pix)(COOL-1)(p85) [Taeniopygia guttata]	chr1	24872405 - 24985327	0	ENSTGUT00000009268
15600268	4.61	4.84	0.06	0.06	-1.17	0.010207	0.565526	SOX1-2	SOX-1 protein [Taeniopygia guttata]	chr1	25397449 - 25398301	0	ENSTGUT00000009276
15600271	6.91	6.63	0.07	0.09	1.22	0.014009	0.565526	ATP11A	Probable phospholipid-transporting ATPase IH (EC 3.6.3.1)(ATPase class VI type 11A)(ATPase IS) [Taeniopygia guttata]	chr1	25720208 - 25771675	0	ENSTGUT00000009384
15600298	6.83	6.58	0.13	0.51	1.19	0.676298	0.888897	MCF2L	Guanine nucleotide exchange factor DBS (DBL's big sister)(MCF2-transforming sequence-like protein) [Taeniopygia guttata]	chr1	25825193 - 25942265	0	ENSTGUT00000009467
15600318	6.26	7.21	0.31	0.5	-1.93	0.08231	0.585736	XP_002191421.1		chr1	25958302 - 25975807	0	ENSTGUT00000009496
15600325	5.33	7.57	1.13	0.75	-4.72	0.09577	0.594276	F10	Coagulation factor X Precursor (EC 3.4.21.6)(Stuart factor)(Stuart-Prower factor) [Contains Factor X light chain;Factor X heavy chain;Activated factor Xa heavy chain] [Taeniopygia guttata]	chr1	25984289 - 25985688	0	ENSTGUT00000009500
15600327	4.84	5.04	0.06	0.23	-1.15	0.314068	0.729325	PROZ	Vitamin K-dependent protein Z Precursor [Taeniopygia guttata]	chr1	26000799 - 26010913	0	ENSTGUT00000009507
15600335	5.01	4.63	0.15	0.17	1.3	0.094	0.594028	CUL4A	Cullin-4A (CUL-4A) [Taeniopygia guttata]	chr1	26027319 - 26062300	0	ENSTGUT00000009560
15600355	9.84	9.52	0.23	0.08	1.25	0.276193	0.70981	LAMP1	Lysosome-associated membrane glycoprotein 1 Precursor (LAMP-1)(CD107 antigen-like family member A)(CD107a antigen) [Taeniopygia guttata]	chr1	26077301 - 26086308	0	ENSTGUT00000009583
15600363	5.87	5.96	0.16	0.22	-1.07	0.679599	0.890378	TMCO3	Transmembrane and coiled-coil domain-containing protein 3 Precursor (Putative LAG1-interacting protein) [Taeniopygia guttata]	chr1	26209893 - 26243920	0	ENSTGUT00000009652
15600377	6.9	7.08	0.19	0.11	-1.13	0.545646	0.836938	TFDP1	Transcription factor Dp-1 (E2F dimerization partner 1)(DRTF1-polypeptide 1)(DRTF1) [Taeniopygia guttata]	chr1	26267195 - 26289660	0	ENSTGUT00000009682
15600389	4.06	4.04	0.13	0.26	1.01	0.408899	0.773055	FAM70B	Protein FAM70B [Taeniopygia guttata]	chr1	26350887 - 26409824	0	ENSTGUT00000009705
15600398	5.06	4.93	0.09	0.11	1.09	0.211909	0.673788	CDC16	Cell division cycle protein 16 homolog (CDC16Hs)(Anaphase-promoting complex subunit 6)(APC6)(Cyclosome subunit 6) [Taeniopygia guttata]	chr1	26694321 - 26715128	0	ENSTGUT00000009879
15600417	5.39	5.11	0.15	0.09	1.21	0.197998	0.665926	UPF3A	Regulator of nonsense transcripts 3A (Nonsense mRNA reducing factor 3A)(Up-frameshift suppressor 3 homolog A)(hUpf3) [Taeniopygia guttata]	chr1	26718854 - 26743877	0	ENSTGUT00000009905
15600427	6.24	6.16	0.18	0.09	1.06	0.490812	0.811374	ZNF828	Zinc finger protein 828 [Taeniopygia guttata]	chr1	26760175 - 26763809	0	ENSTGUT00000009919
15600436	3.61	3.46	0.08	0.2	1.11	0.896724	0.969073	SEPT10	Septin-10 [Taeniopygia guttata]	chr1	26814186 - 26822761	0	ENSTGUT00000009923
15600443	6.49	6.43	0.13	0.06	1.04	0.18964	0.660254	EDAR	Tumor necrosis factor receptor superfamily member EDAR Precursor (Anhidrotic ectodysplasin receptor 1)(Ectodysplasin-A receptor)(EDA-A1 receptor)(Ectodermal dysplasia receptor)(Downless homolog) [Taeniopygia guttata]	chr1	27189227 - 27214190	0	ENSTGUT00000009950
15600455	4.66	4.69	0.18	0.18	-1.02	0.890775	0.966818	ST6GAL2	Beta-galactoside alpha-2,6-sialyltransferase 2 (EC 2.4.99.1)(CMP-N-acetylneuraminate-beta-galactosamide-alpha-2,6-sialyltransferase 2)(Alpha 2,6-ST 2)(Sialyltransferase 2)(hST6Gal II)(ST6Gal-II)(ST6Gal II)(ST6GalII) [Taeniopygia guttata]	chr1	27914408 - 27935333	0	ENSTGUT00000010120
15600461	7.17	7.09	0.33	0.17	1.06	0.989194	0.99618	UXS1	UDP-glucuronic acid decarboxylase 1 (EC 4.1.1.35)(UDP-glucuronate decarboxylase 1)(UXS-1)(UGD) [Taeniopygia guttata]	chr1	28089937 - 28151055	0	ENSTGUT00000010133
15600476	4.11	4.3	0.06	0.11	-1.14	0.21541	0.674265	FHL2	Four and a half LIM domains protein 2 (FHL-2)(Skeletal muscle LIM-protein 3)(SLIM 3)(LIM domain protein DRAL) [Taeniopygia guttata]	chr1	28450747 - 28466808	0	ENSTGUT00000010158
15600480	6.1	5.99	0.07	0.04	1.08	0.106087	0.602313	TGFBRAP1	Transforming growth factor-beta receptor-associated protein 1 (TGF-beta receptor-associated protein 1)(TRAP-1)(TRAP1) [Taeniopygia guttata]	chr1	28485908 - 28514596	0	ENSTGUT00000010182
15600488	5.59	5.19	0.22	0.31	1.32	0.447918	0.792416	MFSD9	Major facilitator superfamily domain-containing protein 9 [Taeniopygia guttata]	chr1	29603928 - 29610555	0	ENSTGUT00000010226
15600495	2.17	2.4	0.41	0.12	-1.18	0.296832	0.718976			chr1	30143374 - 30152156	0	ENSTGUT00000019205
15600500	6.66	6.6	0.08	0.38	1.04	0.842087	0.952804	CREG2	Protein CREG2 Precursor [Taeniopygia guttata]	chr1	30164195 - 30177455	0	ENSTGUT00000010365
15600504	6.3	6.2	0.14	0.4	1.08	0.624683	0.868975	RNF149	E3 ubiquitin-protein ligase RNF149 Precursor (EC 6.3.2.-)(RING finger protein 149)(DNA polymerase-transactivated protein 2) [Taeniopygia guttata]	chr1	30188297 - 30205483	0	ENSTGUT00000010372
15600512	4.97	4.9	0.31	0.32	1.05	0.872261	0.962035	SNORD89	Small nucleolar RNA SNORD89 [Source: RFAM;Acc:RF00578]	chr1	30207777 - 30207889	0	ENSTGUT00000018668
15600514	6.46	6.32	0.12	0.15	1.11	0.288577	0.716744	TBC1D8	TBC1 domain family member 8 (Vascular Rab-GAP/TBC-containing protein)(AD 3) [Taeniopygia guttata]	chr1	30275094 - 30310521	0	ENSTGUT00000010417
15600532	5.17	5.19	0.15	0.17	-1.01	0.812352	0.94287	XP_002193988.1		chr1	30557239 - 30557643	0	ENSTGUT00000010466
15600534	7.95	7.53	0.12	0.09	1.34	0.004506	0.565526	CHST10	Carbohydrate sulfotransferase 10 (EC 2.8.2.-)(HNK-1 sulfotransferase)(HNK1ST)(HNK-1ST)(huHNK-1ST) [Taeniopygia guttata]	chr1	30606431 - 30617070	0	ENSTGUT00000010480
15600538	6.61	6.7	0.14	0.3	-1.06	0.658628	0.882702	LONRF2	LON peptidase N-terminal domain and RING finger protein 2 (RING finger protein 192)(Neuroblastoma apoptosis-related protease) [Taeniopygia guttata]	chr1	30644456 - 30675156	0	ENSTGUT00000010493
15600551	4.85	4.82	0.14	0.24	1.02	0.329966	0.735941	AFF3-1	AF4/FMR2 family member 3 (Lymphoid nuclear protein related to AF4)(Protein LAF-4) [Taeniopygia guttata]	chr1	30741102 - 30800866	0	ENSTGUT00000010498
15600557	5.34	5.26	0.16	0.22	1.06	0.44309	0.790481	AFF3-2	AF4/FMR2 family member 3 (Lymphoid nuclear protein related to AF4)(Protein LAF-4) [Taeniopygia guttata]	chr1	30895913 - 31069032	0	ENSTGUT00000010504; ENSTGUT00000010506
15600577	6.46	6.19	0.06	0.15	1.21	0.180973	0.655209	REV1	DNA repair protein REV1 (EC 2.7.7.-)(Rev1-like terminal deoxycytidyl transferase)(Alpha integrin-binding protein 80)(AIBP80) [Taeniopygia guttata]	chr1	31115697 - 31156550	0	ENSTGUT00000010523
15600601	8.66	8.63	0.08	0.4	1.02	0.811061	0.942519	TXNDC9	Thioredoxin domain-containing protein 9 (Protein 1-4)(ATP-binding protein associated with cell differentiation) [Taeniopygia guttata]	chr1	31199707 - 31206777	0	ENSTGUT00000010556
15600605	7.31	7.58	0.49	0.79	-1.21	0.285408	0.714725	LYG1	Lysozyme g-like protein 1 Precursor (EC 3.2.1.-) [Taeniopygia guttata]	chr1	31219902 - 31232302	0	ENSTGUT00000010557
15600609	6.95	6.74	0.28	0.04	1.16	0.098789	0.596402	MITD1	MIT domain-containing protein 1 [Taeniopygia guttata]	chr1	31237189 - 31240225	0	ENSTGUT00000010570
15600618	4.25	4.57	0.1	0.26	-1.24	0.132773	0.620919	C2orf55	Uncharacterized protein C2orf55 [Taeniopygia guttata]	chr1	31322421 - 31333015	0	ENSTGUT00000010575; ENSTGUT00000010579
15600625	4.06	4.29	0.1	0.2	-1.17	0.255087	0.698889	C2orf55	Uncharacterized protein C2orf55 [Taeniopygia guttata]	chr1	31333748 - 31347850	0	ENSTGUT00000010581
15600632	6.64	6.73	0.19	0.13	-1.06	0.292091	0.718022	MGAT4A	Alpha-1,3-mannosyl-glycoprotein 4-beta-N-acetylglucosaminyltransferase A (EC 2.4.1.145)(UDP-N-acetylglucosamine: alpha-1,3-D-mannoside beta-1,4-N-acetylglucosaminyltransferase IVa)(N-glycosyl-oligosaccharide-glycoprotein N-acetylglucosaminyltransferase IV [Taeniopygia guttata]	chr1	31367962 - 31441120	0	ENSTGUT00000010602
15600647	6.75	6.88	0.11	0.07	-1.09	0.111544	0.606168	C2orf64	Uncharacterized protein C2orf64 [Taeniopygia guttata]	chr1	31451603 - 31455673	0	ENSTGUT00000010623
15600653	9.13	9.04	0.08	0.09	1.07	0.248227	0.6936	INPP4A	Type I inositol-3,4-bisphosphate 4-phosphatase (EC 3.1.3.66)(Inositol polyphosphate 4-phosphatase type I) [Taeniopygia guttata]	chr1	31528138 - 31570414	0	ENSTGUT00000010666
15600675	5.2	5.1	0.33	0.26	1.07	0.720667	0.908961			chr1	31723218 - 31730176	0	ENSTGUT00000010691
15600680	4.04	4.03	0.2	0.34	1	0.444326	0.791266	VWA3B	von Willebrand factor A domain-containing protein 3B [Taeniopygia guttata]	chr1	31747156 - 31773662	0	ENSTGUT00000010704
15600697	4.39	4.61	0.3	0.26	-1.16	0.350427	0.745744	CNGA3	Cyclic nucleotide-gated cation channel alpha-3 (CNG channel alpha-3)(CNG-3)(CNG3)(Cyclic nucleotide-gated channel alpha-3)(Cone photoreceptor cGMP-gated channel subunit alpha) [Taeniopygia guttata]	chr1	31806163 - 31824635	0	ENSTGUT00000010712
15600705	4.81	4.63	0.11	0.08	1.13	0.131371	0.620343	GABRA5	Gamma-aminobutyric acid receptor subunit alpha-5 Precursor (GABA(A) receptor subunit alpha-5) [Taeniopygia guttata]	chr1	32459226 - 32513148	0	ENSTGUT00000010850
15600717	4.92	5	0.22	0.08	-1.06	0.87059	0.961678	GABRG3	Gamma-aminobutyric acid receptor subunit gamma-3 Precursor (GABA(A) receptor subunit gamma-3) [Taeniopygia guttata]	chr1	32523031 - 32809268	0	ENSTGUT00000010869
15600727	2.04	2.22	0.36	0.16	-1.13	0.933074	0.981307			chr1	32735544 - 32735627	0	ENSTGUT00000018412
15600729	6.48	6.85	0.08	0.1	-1.3	0.007564	0.565526	NIPA1	Non-imprinted in Prader-Willi/Angelman syndrome region protein 1 [Taeniopygia guttata]	chr1	33296511 - 33303853	0	ENSTGUT00000010942
15600734	7.35	7.32	0.11	0.17	1.02	0.779701	0.931759	NIPA2	Non-imprinted in Prader-Willi/Angelman syndrome region protein 2 [Taeniopygia guttata]	chr1	33320284 - 33325377	0	ENSTGUT00000010949
15600740	4.21	4.76	0.28	0.26	-1.47	0.137438	0.626229	A0N0G6_TAEGU	Fibronectin type III and transmembrane containing protein 1 Fragment [Taeniopygia guttata]	chr1	33351171 - 33351842	0	ENSTGUT00000010991
15600742	7.06	7.02	0.12	0.32	1.03	0.913183	0.975159	RP2	Protein XRP2 [Taeniopygia guttata]	chr1	33583174 - 33599544	0	ENSTGUT00000011054
15600748	6.69	6.66	0.09	0.11	1.02	0.8432	0.953178	PHF16	Protein Jade-3 (PHD finger protein 16) [Taeniopygia guttata]	chr1	33640441 - 33670476	0	ENSTGUT00000011066
15600759	6.31	6.47	0.27	0.18	-1.12	0.480742	0.806412	RGN	Regucalcin (RC)(Senescence marker protein 30)(SMP-30) [Taeniopygia guttata]	chr1	33680806 - 33692011	0	ENSTGUT00000011076
15600768	7.33	7.29	0.1	0.13	1.03	0.88736	0.966032	XP_002195056.1		chr1	33700396 - 33706638	0	ENSTGUT00000011078
15600772	5.74	5.65	0.27	0.1	1.07	0.868262	0.96115	PLCXD1	Phosphatidylinositol-specific phospholipase C X domain-containing protein 1 (PI-PLC X domain-containing protein 1) [Taeniopygia guttata]	chr1	33731505 - 33740510	0	ENSTGUT00000011085
15600779	5.82	5.25	0.11	0.25	1.49	0.018424	0.565526			chr1	33760551 - 33813238	0	ENSTGUT00000011121
15600801	5.32	5.23	0.29	0.11	1.06	0.600978	0.859848			chr1	33814536 - 33817617	0	ENSTGUT00000011124
15600806	6.21	6.17	0.05	0.17	1.03	0.623419	0.868945	SHOX	Short stature homeobox protein (Short stature homeobox-containing protein)(Pseudoautosomal homeobox-containing osteogenic protein) [Taeniopygia guttata]	chr1	34090397 - 34103407	0	ENSTGUT00000011141
15600812	3.27	3.67	0.4	0.76	-1.32	0.687094	0.893528			chr1	34466012 - 34647109	0	ENSTGUT00000018990
15600815	4.87	6.3	0.65	0.52	-2.69	0.091396	0.589775	IL3RA-1	Interleukin-3 receptor subunit alpha Precursor (IL-3R-alpha)(CD123 antigen) [Taeniopygia guttata]	chr1	34607028 - 34608321	0	ENSTGUT00000011146
15600818	3.44	4.11	0.12	0.21	-1.59	0.011618	0.565526	IL3RA-2	Interleukin-3 receptor subunit alpha Precursor (IL-3R-alpha)(CD123 antigen) [Taeniopygia guttata]	chr1	34618539 - 34650340	0	ENSTGUT00000011153
15600821	5.82	5.72	0.35	0.18	1.08	0.980361	0.994771			chr1	34640049 - 34641463	0	ENSTGUT00000019062
15600824	6.77	6.4	0.09	0.15	1.29	0.046966	0.567885	SFRS17A	Splicing factor, arginine/serine-rich 17A (Protein XE7)(B-lymphocyte antigen)(721P) [Taeniopygia guttata]	chr1	34766611 - 34772299	0	ENSTGUT00000011175; ENSTGUT00000011178
15600833	2.82	3.11	0.37	0.07	-1.22	0.738162	0.914598	ASMT	Hydroxyindole O-methyltransferase (HIOMT)(EC 2.1.1.4)(Acetylserotonin O-methyltransferase)(ASMT) [Taeniopygia guttata]	chr1	34780048 - 34787396	0	ENSTGUT00000011189
15600842	6.92	7.18	0.18	0.14	-1.19	0.158895	0.640138			chr1	35256082 - 35258238	0	ENSTGUT00000011196
15600845	10.82	10.62	0.18	0.16	1.15	0.306206	0.723105	XG	Glycoprotein Xg Precursor (Protein PBDX) [Taeniopygia guttata]	chr1	35268194 - 35285442	0	ENSTGUT00000011198
15600853	5.58	5.56	0.03	0.33	1.01	0.420191	0.779258	GYG2	Glycogenin-2 (GN-2)(GN2)(EC 2.4.1.186) [Taeniopygia guttata]	chr1	35295351 - 35306675	0	ENSTGUT00000011205
15600860	6.62	6.43	0.22	0.02	1.14	0.25529	0.699128	LIG4	DNA ligase 4 (EC 6.5.1.1)(DNA ligase IV)(Polydeoxyribonucleotide synthase [ATP] 4) [Taeniopygia guttata]	chr1	35407371 - 35410091	0	ENSTGUT00000011244
15600862	4.41	4.37	0.09	0.24	1.03	0.801856	0.939903	FAM155A	Transmembrane protein FAM155A [Taeniopygia guttata]	chr1	35582832 - 35585680	0	ENSTGUT00000011246; ENSTGUT00000011248
15600866	2.09	2.07	0.31	0.13	1.01	0.901517	0.971157	FAM155A	Transmembrane protein FAM155A [Taeniopygia guttata]	chr1	36015517 - 36027397	0	ENSTGUT00000011249
15600869	9.66	9.71	0.17	0.06	-1.04	0.59176	0.855634	ARGLU1	Arginine and glutamate-rich protein 1 [Taeniopygia guttata]	chr1	36268763 - 36277054	0	ENSTGUT00000011253
15600874	7.18	6.96	0.04	0.25	1.16	0.074985	0.583536	EFNB2	Ephrin-B2 Precursor (EPH-related receptor tyrosine kinase ligand 5)(LERK-5)(HTK ligand)(HTK-L) [Taeniopygia guttata]	chr1	36286456 - 36327876	0	ENSTGUT00000011255
15600880	2.71	3.06	0.15	0.04	-1.27	0.025855	0.565526	SLC10A2	Ileal sodium/bile acid cotransporter (Ileal Na(+)/bile acid cotransporter)(Na(+)-dependent ileal bile acid transporter)(Ileal sodium-dependent bile acid transporter)(ISBT)(IBAT)(Apical sodium-dependent bile acid transporter)(ASBT)(Sodium/taurocholate cotr [Taeniopygia guttata]	chr1	37829696 - 37837771	0	ENSTGUT00000011262
15600887	6.95	6.84	0.16	0.12	1.08	0.898977	0.970026	KDELC1	KDEL motif-containing protein 1 Precursor (Endoplasmic reticulum resident protein 58)(ER protein 58) [Taeniopygia guttata]	chr1	37962335 - 37970867	0	ENSTGUT00000011306
15600893	2.7	3.2	0.27	0.21	-1.42	0.067706	0.580254	C13orf39	UPF0567 protein C13orf39 [Taeniopygia guttata]	chr1	38013719 - 38017303	0	ENSTGUT00000011310
15600896	4.3	4.75	0.24	0.03	-1.37	0.041475	0.565526	FGF14	Fibroblast growth factor 14 (FGF-14)(Fibroblast growth factor homologous factor 4)(FHF-4) [Taeniopygia guttata]	chr1	38142274 - 38522023	0	ENSTGUT00000011318
15600903	3.48	3.3	0.27	0.07	1.14	0.917146	0.97659	NALCN	Sodium leak channel non-selective protein (Voltage gated channel-like protein 1)(CanIon) [Taeniopygia guttata]	chr1	38674753 - 38909998	0	ENSTGUT00000011360
15600938	5.15	4.96	0.18	0.14	1.13	0.210596	0.672245	TMTC4	Transmembrane and TPR repeat-containing protein 4 [Taeniopygia guttata]	chr1	39072396 - 39120895	0	ENSTGUT00000011366
15600956	6.03	6.08	0.03	0.01	-1.04	0.036046	0.565526	A2LD1	AIG2-like domain-containing protein 1 [Taeniopygia guttata]	chr1	39152998 - 39153465	0	ENSTGUT00000011370
15600958	5.41	5.56	0.13	0.16	-1.11	0.106133	0.602313	XP_002196442.1		chr1	39786166 - 39787131	0	ENSTGUT00000011417
15600960	5.4	5.93	0.18	0.51	-1.45	0.336714	0.738643	GPR183	G-protein coupled receptor 183 (EBV-induced G-protein coupled receptor 2) [Taeniopygia guttata]	chr1	39844994 - 39846007	0	ENSTGUT00000011421
15600962	5.04	4.49	0.25	0.3	1.47	0.359893	0.749301	GPR18	G protein-coupled receptor 18 [Source:HGNC Symbol;Acc:4472]	chr1	39876271 - 39877224	0	ENSTGUT00000018988
15600964	8.63	8.49	0.15	0.26	1.11	0.162918	0.642066	DOCK9	Dedicator of cytokinesis protein 9 (Cdc42 guanine nucleotide exchange factor zizimin-1) [Taeniopygia guttata]	chr1	39938582 - 40032741	0	ENSTGUT00000011478
15601011	5.96	5.99	0.74	0.34	-1.02	0.930943	0.980888	SLC15A1	Solute carrier family 15 member 1 (Peptide transporter 1)(Oligopeptide transporter, small intestine isoform)(Intestinal H(+)/peptide cotransporter) [Taeniopygia guttata]	chr1	40057998 - 40077870	0	ENSTGUT00000011510
15601031	5.66	5.39	0.09	0.12	1.2	0.012475	0.565526	STK24	Serine/threonine-protein kinase 24 (EC 2.7.11.1)(STE20-like kinase MST3)(MST-3)(Mammalian STE20-like protein kinase 3) [Taeniopygia guttata]	chr1	40093047 - 40142202	0	ENSTGUT00000011522
15601042	3.69	4.06	0.13	0.39	-1.29	0.194568	0.663598	OXGR1	2-oxoglutarate receptor 1 (Alpha-ketoglutarate receptor 1)(G-protein coupled receptor 80)(G-protein coupled receptor 99)(P2Y purinoceptor 15)(P2Y-like nucleotide receptor)(P2Y-like GPCR) [Taeniopygia guttata]	chr1	40780609 - 40781511	0	ENSTGUT00000011583
15601044	3.86	3.71	0.2	0.02	1.11	0.727176	0.910886	UGCGL2	UDP-glucose:glycoprotein glucosyltransferase 2 Precursor (EC 2.4.1.-)(UDP-glucose ceramide glucosyltransferase-like 1)(UDP--Glc:glycoprotein glucosyltransferase 2)(HUGT2) [Taeniopygia guttata]	chr1	41122435 - 41197665	0	ENSTGUT00000011625
15601072	5.53	5.56	0.25	0.12	-1.02	0.976006	0.99432	DZIP1	Zinc finger protein DZIP1 (DAZ-interacting protein 1/2) [Taeniopygia guttata]	chr1	41240490 - 41265089	0	ENSTGUT00000011642
15601082	7.56	7.14	0.11	0.3	1.33	0.13859	0.626229	ABCC4	Multidrug resistance-associated protein 4 (ATP-binding cassette sub-family C member 4)(MRP/cMOAT-related ABC transporter)(Multi-specific organic anion transporter B)(MOAT-B) [Taeniopygia guttata]	chr1	41370609 - 41516271	0	ENSTGUT00000011671
15601107	8.91	8.82	0.12	0.12	1.07	0.540103	0.835543	SOX1-3	SOX-1 protein [Taeniopygia guttata]	chr1	41661941 - 41662687	0	ENSTGUT00000011674
15601109	5.4	5.37	0.07	0.06	1.02	0.602982	0.861067	TGDS	dTDP-D-glucose 4,6-dehydratase (EC 4.2.1.46) [Taeniopygia guttata]	chr1	41712115 - 41725040	0	ENSTGUT00000011695
15601122	4.81	5.37	0.25	0.45	-1.47	0.474971	0.804483	DCT	L-dopachrome tautomerase Precursor (DCT)(DT)(EC 5.3.3.12)(L-dopachrome Delta-isomerase)(Tyrosinase-related protein 2)(TRP-2)(TRP2) [Taeniopygia guttata]	chr1	41739696 - 41758139	0	ENSTGUT00000011701
15601131	6.37	6.62	0.2	0.25	-1.19	0.242595	0.689537	ZC3H12C	Zinc finger CCCH domain-containing protein 12C (MCP-induced protein 3) [Taeniopygia guttata]	chr1	45468103 - 45486712	0	ENSTGUT00000011717
15601137	7.2	7.48	0.09	0.06	-1.21	0.012068	0.565526	FDX1	Adrenodoxin, mitochondrial Precursor (Adrenal ferredoxin)(Ferredoxin-1)(Hepatoredoxin) [Taeniopygia guttata]	chr1	45567583 - 45579939	0	ENSTGUT00000011734
15601142	3.05	3.48	0.36	0.18	-1.35	0.324553	0.733948			chr1	45845080 - 45857813	0	ENSTGUT00000011741
15601157	3.69	4.12	0.21	0.06	-1.35	0.032027	0.565526	RNF17	RING finger protein 17 (Tudor domain-containing protein 4) [Taeniopygia guttata]	chr1	45858374 - 45868324	0	ENSTGUT00000011748
15601168	7.28	7.13	0.18	0.21	1.11	0.736194	0.913554	MPHOSPH8	M-phase phosphoprotein 8 (Two hybrid-associated protein 3 with RanBPM)(Twa3) [Taeniopygia guttata]	chr1	45912815 - 45917983	0	ENSTGUT00000011762
15601172	6.21	6.45	0.11	0.09	-1.18	0.134551	0.622253			chr1	45923112 - 45933954	0	ENSTGUT00000011764
15601182	5.53	5.37	0.14	0.1	1.12	0.081461	0.585736	ZMYM2	Zinc finger MYM-type protein 2 (Zinc finger protein 198)(Fused in myeloproliferative disorders protein)(Rearranged in atypical myeloproliferative disorder protein) [Taeniopygia guttata]	chr1	46053787 - 46116595	0	ENSTGUT00000011781
15601201	4.32	4.21	0.07	0.05	1.08	0.106743	0.603037	IFT88	Intraflagellar transport protein 88 homolog (Tetratricopeptide repeat protein 10)(TPR repeat protein 10)(Recessive polycystic kidney disease protein Tg737 homolog) [Taeniopygia guttata]	chr1	46320246 - 46363165	0	ENSTGUT00000011804
15601220	7.29	7.47	0.09	0.03	-1.13	0.03362	0.565526	IL17D	Interleukin-17D Precursor (IL-17D)(Interleukin-27)(IL-27) [Taeniopygia guttata]	chr1	46371586 - 46380751	0	ENSTGUT00000011809
15601223	9.16	9.03	0.07	0.02	1.09	0.052281	0.567885	SAP18	Histone deacetylase complex subunit SAP18 (Sin3-associated polypeptide, 18 kDa)(Sin3-associated polypeptide p18)(Cell growth-inhibiting protein 38)(2HOR0202) [Taeniopygia guttata]	chr1	46597003 - 46599763	0	ENSTGUT00000011862
15601228	5.9	5.24	0.34	0.38	1.58	0.181829	0.655209	MRP63	Ribosomal protein 63, mitochondrial (hMRP63) [Taeniopygia guttata]	chr1	46620142 - 46620447	0	ENSTGUT00000011872
15601230	6.2	6.27	0.2	0.17	-1.05	0.931881	0.981029	FGF9	Glia-activating factor Precursor (GAF)(Fibroblast growth factor 9)(FGF-9)(HBGF-9) [Taeniopygia guttata]	chr1	46863157 - 46889606	0	ENSTGUT00000011882
15601234	6.21	6.15	0.28	0.11	1.04	0.45133	0.793271	SGCG	Gamma-sarcoglycan (Gamma-SG)(35 kDa dystrophin-associated glycoprotein)(35DAG) [Taeniopygia guttata]	chr1	47477966 - 47529003	0	ENSTGUT00000011893
15601242	7.72	7.3	0.27	0.21	1.34	0.129716	0.618519	TNFRSF19	Tumor necrosis factor receptor superfamily member 19 Precursor (Toxicity and JNK inducer)(TRADE) [Taeniopygia guttata]	chr1	47646909 - 47686571	0	ENSTGUT00000011911
15601251	7.52	7.22	0.16	0.08	1.23	0.068471	0.580254	NUPL1	Nucleoporin p58/p45 (Nucleoporin-like 1) [Taeniopygia guttata]	chr1	48079804 - 48119403	0	ENSTGUT00000011962
15601265	6.89	6.89	0.15	0.29	-1	0.401553	0.767872	SHISA2	Protein shisa-2 homolog Precursor (Transmembrane protein 46) [Taeniopygia guttata]	chr1	48133679 - 48134844	0	ENSTGUT00000011965
15601268	5.65	5.58	0.06	0.58	1.05	0.643118	0.876105	CDK8	Cell division protein kinase 8 (EC 2.7.11.22)(EC 2.7.11.23)(Cyclin-dependent kinase 8)(Mediator of RNA polymerase II transcription subunit CDK8)(Mediator complex subunit CDK8)(Protein kinase K35) [Taeniopygia guttata]	chr1	48524790 - 48594107	0	ENSTGUT00000012032
15601281	5.45	4.93	0.25	0.34	1.44	0.041895	0.565526	WASF3	Wiskott-Aldrich syndrome protein family member 3 (WASP family protein member 3)(Protein WAVE-3)(Verprolin homology domain-containing protein 3) [Taeniopygia guttata]	chr1	48680359 - 48700951	0	ENSTGUT00000012040
15601290	10.82	10.53	0.07	0.13	1.22	0.041123	0.565526	RPL21	60S ribosomal protein L21 [Taeniopygia guttata]	chr1	48905383 - 48908774	0	ENSTGUT00000012063
15601297	10.08	10.43	0.53	0.6	-1.28	0.780617	0.932129	SNORD102	Small nucleolar RNA SNORD102 [Source: RFAM;Acc:RF00187]	chr1	48906815 - 48906895	0	ENSTGUT00000019440
15601299	5.05	5.03	0.14	0.1	1.02	0.832757	0.949978	SNORA27	Small nucleolar RNA SNORA27 [Source: RFAM;Acc:RF00443]	chr1	48907274 - 48907406	0	ENSTGUT00000018268
15601301	6.31	6.33	0.02	0.2	-1.01	0.404931	0.770091	RASL11A	Ras-like protein family member 11A [Taeniopygia guttata]	chr1	48913656 - 48914533	0	ENSTGUT00000012066
15601305	5.78	5.85	0.17	0.02	-1.05	0.552064	0.83809	GTF3A	Transcription factor IIIA (Factor A)(TFIIIA) [Taeniopygia guttata]	chr1	48982674 - 48988442	0	ENSTGUT00000012069
15601315	9.4	9.13	0.08	0.12	1.2	0.048733	0.567885	POLR1D-2	DNA-directed RNA polymerases I and III subunit RPAC2 (RNA polymerases I and III subunit AC2)(DNA-directed RNA polymerase I subunit D)(DNA-directed RNA polymerase I 16 kDa polypeptide)(RPA16)(RPC16)(hRPA19)(AC19) [Taeniopygia guttata]	chr1	49107671 - 49117293	0	ENSTGUT00000012085
15601318	5.89	5.99	0.19	0.18	-1.08	0.398019	0.765346	GSH1	similar to Hox1.6 protein [Taeniopygia guttata]	chr1	49164313 - 49165505	0	ENSTGUT00000012087
15601321	6.91	7.03	0.16	0.07	-1.09	0.332137	0.736095	PDX1	Pancreas/duodenum homeobox protein 1 (PDX-1)(Insulin promoter factor 1)(IPF-1)(Islet/duodenum homeobox-1)(IDX-1)(Somatostatin-transactivating factor 1)(STF-1)(Insulin upstream factor 1)(IUF-1)(Glucose-sensitive factor)(GSF) [Taeniopygia guttata]	chr1	49210534 - 49213753	0	ENSTGUT00000012088
15601324	8.03	7.96	0.05	0.06	1.05	0.109873	0.606168	PAN3	PAB-dependent poly(A)-specific ribonuclease subunit 3 (hPan3) [Taeniopygia guttata]	chr1	49315567 - 49379654	0	ENSTGUT00000012114
15601343	7.03	6.98	0.09	0.1	1.03	0.348842	0.745604	POMP	Proteasome maturation protein (Proteassemblin)(Protein UMP1 homolog)(hUMP1)(Voltage-gated K channel beta subunit 4.1) [Taeniopygia guttata]	chr1	49539363 - 49546368	0	ENSTGUT00000012147
15601350	5.82	5.85	0.27	0.43	-1.02	0.90473	0.972266	KIAA0774	Uncharacterized protein KIAA0774 [Taeniopygia guttata]	chr1	49704389 - 49861236	0	ENSTGUT00000012158
15601363	6.17	6.2	0.02	0.02	-1.02	0.040104	0.565526	USPL1	Ubiquitin-specific peptidase-like protein 1 [Taeniopygia guttata]	chr1	50270511 - 50281910	0	ENSTGUT00000012198
15601372	6.58	7.2	0.21	0.3	-1.53	0.096528	0.594992	ALOX5AP	Arachidonate 5-lipoxygenase-activating protein (FLAP)(MK-886-binding protein) [Taeniopygia guttata]	chr1	50296760 - 50299864	0	ENSTGUT00000012200
15601377	4.54	4.47	0.18	0.16	1.05	0.74266	0.91658	B3GALTL	Beta-1,3-glucosyltransferase (Beta3Glc-T)(EC 2.4.1.-)(Beta-3-glycosyltransferase-like) [Taeniopygia guttata]	chr1	50425219 - 50454892	0	ENSTGUT00000012224
15601391	7.38	7.15	0.16	0.27	1.17	0.088824	0.588462	FRY	Protein furry homolog [Taeniopygia guttata]	chr1	50626080 - 50796176	0	ENSTGUT00000012248
15601448	4.89	5.16	0.08	0.07	-1.21	0.019639	0.565526	BRCA2	Breast cancer type 2 susceptibility protein (Fanconi anemia group D1 protein) [Taeniopygia guttata]	chr1	50805062 - 50838975	0	ENSTGUT00000012264
15601476	5.29	4.99	0.12	0.06	1.23	0.073787	0.581692	PDS5B	Sister chromatid cohesion protein PDS5 homolog B (Androgen-induced proliferation inhibitor)(Androgen-induced prostate proliferative shutoff-associated protein AS3) [Taeniopygia guttata]	chr1	50926858 - 51003949	0	ENSTGUT00000012289
15601508	4.8	5.14	0.12	0.16	-1.27	0.040728	0.565526	KL	Klotho Precursor (EC 3.2.1.31) [Contains Klotho peptide] [Taeniopygia guttata]	chr1	51117594 - 51161405	0	ENSTGUT00000012292
15601514	7.65	7.37	0.09	0.23	1.21	0.526721	0.830215	RFC3	Replication factor C subunit 3 (Activator 1 subunit 3)(Replication factor C 38 kDa subunit)(RF-C 38 kDa subunit)(RFC38)(Activator 1 38 kDa subunit)(A1 38 kDa subunit) [Taeniopygia guttata]	chr1	51507491 - 51515361	0	ENSTGUT00000012309
15601524	5.12	5.04	0.2	0.18	1.06	0.910043	0.974006	NBEA	Neurobeachin (Lysosomal-trafficking regulator 2)(Protein BCL8B) [Taeniopygia guttata]	chr1	51982562 - 52371027	0	ENSTGUT00000012346
15601575	4.19	4.66	0.19	0.36	-1.39	0.31127	0.726542	CCNA1	Cyclin-A1 [Taeniopygia guttata]	chr1	52786559 - 52792203	0	ENSTGUT00000012385
15601579	3.45	3.48	0.18	0.09	-1.02	0.615985	0.8658	C13orf36	Uncharacterized protein C13orf36 [Taeniopygia guttata]	chr1	52888071 - 52888391	0	ENSTGUT00000012388
15601581	8.65	8.79	0.08	0.3	-1.1	0.340947	0.741084	RFXAP	Regulatory factor X-associated protein (RFX-associated protein)(RFX DNA-binding complex 36 kDa subunit) [Taeniopygia guttata]	chr1	52936825 - 52941594	0	ENSTGUT00000012390
15601585	5	4.81	0.21	0.09	1.14	0.287875	0.716598	EXOSC8	Exosome complex exonuclease RRP43 (EC 3.1.13.-)(Ribosomal RNA-processing protein 43)(Exosome component 8)(p9)(Opa-interacting protein 2) [Taeniopygia guttata]	chr1	53030114 - 53040259	0	ENSTGUT00000012413
15601598	6.88	6.78	0.29	0.21	1.07	0.939903	0.982965	UFM1	Ubiquitin-fold modifier 1 Precursor [Taeniopygia guttata]	chr1	53692631 - 53700496	0	ENSTGUT00000012461
15601603	5.72	5.47	0.07	0.06	1.19	0.006137	0.565526	FREM2	FRAS1-related extracellular matrix protein 2 Precursor (ECM3 homolog) [Taeniopygia guttata]	chr1	53819513 - 53939566	0	ENSTGUT00000012467
15601625	4.75	4.92	0.09	0.11	-1.12	0.09176	0.590333			chr1	53961313 - 54012838	0	ENSTGUT00000012480
15601665	6.12	6.13	0.06	0.15	-1.01	0.61788	0.866703	NHLRC3	NHL repeat-containing protein 3 Precursor [Taeniopygia guttata]	chr1	54040201 - 54046033	0	ENSTGUT00000012485
15601672	6.63	6.34	0.04	0.1	1.22	0.015827	0.565526	COG6	Conserved oligomeric Golgi complex subunit 6 (COG complex subunit 6)(Component of oligomeric Golgi complex 6) [Taeniopygia guttata]	chr1	54355770 - 54409435	0	ENSTGUT00000012504
15601692	6.02	5.78	0.28	0.13	1.18	0.226255	0.677574	SLC25A15	Mitochondrial ornithine transporter 1 (Solute carrier family 25 member 15) [Taeniopygia guttata]	chr1	54798788 - 54806828	0	ENSTGUT00000012515
15601697	5.89	5.61	0.21	0.33	1.22	0.391468	0.76312	XP_002195078.1		chr1	54839548 - 54845969	0	ENSTGUT00000012528
15601705	3.55	3.79	0.21	0.18	-1.18	0.044309	0.566051	U2	U2 spliceosomal RNA [Source: RFAM;Acc:RF00004]	chr1	54852387 - 54852575	0	ENSTGUT00000018739
15601707	6.25	6.16	0.24	0.1	1.06	0.845804	0.95393	CKAP2	Cytoskeleton-associated protein 2 (Tumor- and microtubule-associated protein)(CTCL tumor antigen se20-10) [Taeniopygia guttata]	chr1	54930644 - 54944865	0	ENSTGUT00000012544
15601717	3.76	3.62	0.13	0.17	1.1	0.795703	0.937821	NEK3	Serine/threonine-protein kinase Nek3 (EC 2.7.11.1)(NimA-related protein kinase 3)(HSPK 36) [Taeniopygia guttata]	chr1	54947107 - 54958553	0	ENSTGUT00000012555
15601732	2.93	3.27	0.21	0.24	-1.26	0.111763	0.606168	NEK5	Serine/threonine-protein kinase Nek5 (EC 2.7.11.1)(NimA-related protein kinase 5) [Taeniopygia guttata]	chr1	54961937 - 54982403	0	ENSTGUT00000012562
15601748	5.94	5.28	0.39	0.75	1.58	0.994446	0.997437	ATP7B	Copper-transporting ATPase 2 (EC 3.6.3.4)(Copper pump 2)(Wilson disease-associated protein) [Contains WND/140 kDa] [Taeniopygia guttata]	chr1	55015078 - 55038029	0	ENSTGUT00000012569
15601760	5.42	5.71	0.19	0.22	-1.22	0.091583	0.589826	DHRS12	dehydrogenase/reductase (SDR family) member 12 isoform 2 [Taeniopygia guttata]	chr1	55094250 - 55122019	0	ENSTGUT00000012572
15601771	6.31	6.45	0.33	0.13	-1.1	0.906782	0.973015	INTS6	Integrator complex subunit 6 (Int6)(Protein deleted in cancer 1)(DICE1)(Protein DDX26)(DBI-1) [Taeniopygia guttata]	chr1	55214046 - 55253145	0	ENSTGUT00000012595
15601784	3.29	3.43	0.27	0.47	-1.1	0.657215	0.882159			chr1	55411128 - 55411352	0	ENSTGUT00000012604
15601786	5.55	5.92	0.24	0.21	-1.29	0.095786	0.594276			chr1	55909888 - 55909970	0	ENSTGUT00000018415
15601788	1.97	1.88	0.08	0.17	1.07	0.639741	0.874836			chr1	55910029 - 55910112	0	ENSTGUT00000018487
15601790	6.59	6.64	0.06	0.07	-1.04	0.269508	0.706368	C13orf1	Chronic lymphocytic leukemia deletion region gene 6 protein (CLL deletion region gene 6 protein) [Taeniopygia guttata]	chr1	55948726 - 55958266	0	ENSTGUT00000012625
15601797	7.52	7.36	0.1	0.11	1.12	0.325014	0.733948	KPNA3	Importin subunit alpha-3 (Karyopherin subunit alpha-3)(SRP1-gamma)(Importin alpha Q2)(Qip2) [Taeniopygia guttata]	chr1	56015350 - 56040743	0	ENSTGUT00000012644
15601814	5.93	5.98	0.12	0.15	-1.03	0.824416	0.947869	RCBTB1	RCC1 and BTB domain-containing protein 1 (Regulator of chromosome condensation and BTB domain-containing protein 1)(Chronic lymphocytic leukemia deletion region gene 7 protein)(CLL deletion region gene 7 protein) [Taeniopygia guttata]	chr1	56070098 - 56087426	0	ENSTGUT00000012655
15601825	7.04	6.9	0.31	0.32	1.11	0.61504	0.865192	CAB39L	Calcium-binding protein 39-like (Mo25-like protein)(Antigen MLAA-34) [Taeniopygia guttata]	chr1	56144449 - 56203673	0	ENSTGUT00000012666
15601837	5.67	5.43	0.13	0.18	1.18	0.178063	0.653843	RCBTB2	RCC1 and BTB domain-containing protein 2 (Regulator of chromosome condensation and BTB domain-containing protein 2)(Chromosome condensation 1-like)(CHC1-L)(RCC1-like G exchanging factor) [Taeniopygia guttata]	chr1	56534553 - 56553362	0	ENSTGUT00000012706
15601848	8.42	7.86	0.17	0.12	1.47	0.010381	0.565526	P2RY5	Oleoyl-L-alpha-lysophosphatidic acid receptor (P2Y purinoceptor 5)(P2Y5)(Purinergic receptor 5)(RB intron encoded G-protein coupled receptor) [Taeniopygia guttata]	chr1	56589676 - 56590704	0	ENSTGUT00000012724
15601850	6.99	6.9	0.04	0.22	1.07	0.559022	0.840684	MED4	Mediator of RNA polymerase II transcription subunit 4 (Mediator complex subunit 4)(Vitamin D3 receptor-interacting protein complex 36 kDa component)(DRIP36)(Activator-recruited cofactor 36 kDa component)(ARC36)(TRAP/SMCC/PC2 subunit p36 subunit) [Taeniopygia guttata]	chr1	56698756 - 56706347	0	ENSTGUT00000012737
15601855	8.87	8.42	0.29	0.08	1.37	0.1393	0.626229	SUCLA2	Succinyl-CoA ligase [ADP-forming] subunit beta, mitochondrial Precursor (EC 6.2.1.5)(ATP-specific succinyl-CoA synthetase subunit beta)(Succinyl-CoA synthetase, betaA chain)(SCS-betaA)(Renal carcinoma antigen NY-REN-39) [Taeniopygia guttata]	chr1	56720332 - 56738858	0	ENSTGUT00000012755
15601867	4.45	4.79	0.29	0.22	-1.27	0.423128	0.780495	HTR2A	5-hydroxytryptamine receptor 2A (5-HT-2A)(5-HT-2)(Serotonin receptor 2A) [Taeniopygia guttata]	chr1	57005485 - 57027162	0	ENSTGUT00000012757
15601871	6.71	6.61	0.1	0.34	1.07	0.489406	0.810834	ESD	S-formylglutathione hydrolase (FGH)(EC 3.1.2.12)(Esterase D) [Taeniopygia guttata]	chr1	57045947 - 57055103	0	ENSTGUT00000012769
15601880	7.5	7.52	0.11	0.53	-1.02	0.62182	0.868518	C13orf18	Uncharacterized protein C13orf18 [Taeniopygia guttata]	chr1	57267001 - 57276141	0	ENSTGUT00000012786
15601891	6.08	6.54	0.12	0.21	-1.38	0.067326	0.580254	LCP1	Plastin-2 (L-plastin)(Lymphocyte cytosolic protein 1)(LCP-1)(LC64P) [Taeniopygia guttata]	chr1	57345470 - 57371431	0	ENSTGUT00000012796
15601907	3.52	3.38	0.09	0.2	1.1	0.56084	0.841418	CPB2	Carboxypeptidase B2 Precursor (EC 3.4.17.20)(Carboxypeptidase U)(CPU)(Thrombin-activable fibrinolysis inhibitor)(TAFI)(Plasma carboxypeptidase B)(pCPB) [Taeniopygia guttata]	chr1	57384998 - 57394656	0	ENSTGUT00000012801
15601918	8.22	8.25	0.07	0.02	-1.02	0.949584	0.985354	ZC3H13	Zinc finger CCCH domain-containing protein 13 [Taeniopygia guttata]	chr1	57401819 - 57440485	0	ENSTGUT00000012809
15601934	5.89	6.34	0.16	0.23	-1.36	0.129135	0.61773	SIAH3	Seven in absentia-like protein FLJ39203 [Taeniopygia guttata]	chr1	57511376 - 57511903	0	ENSTGUT00000012810
15601936	2	1.79	0.46	0.09	1.15	0.547926	0.837224			chr1	57577575 - 57577886	0	ENSTGUT00000012812
15601938	7.15	7.14	0.1	0.02	1	0.286738	0.715594	NUFIP1	Nuclear fragile X mental retardation-interacting protein 1 (Nuclear FMRP-interacting protein 1) [Taeniopygia guttata]	chr1	57660083 - 57822514	0	ENSTGUT00000012824; ENSTGUT00000012825
15601949	10.7	10.5	0.2	0.08	1.14	0.338911	0.739991	TPT1	Translationally-controlled tumor protein (TCTP)(p23)(Histamine-releasing factor)(HRF)(Fortilin) [Taeniopygia guttata]	chr1	57666164 - 57671618	0	ENSTGUT00000012838
15601955	8.11	8.09	0.27	0.43	1.01	0.916384	0.976434	SNORA31	Small nucleolar RNA SNORA31 [Source: RFAM;Acc:RF00322]	chr1	57670627 - 57670756	0	ENSTGUT00000019392
15601957	5.48	6.05	0.18	0.16	-1.48	0.01634	0.565526	SNORA31	Small nucleolar RNA SNORA31 [Source: RFAM;Acc:RF00322]	chr1	57670898 - 57671031	0	ENSTGUT00000019330
15601959	5.26	5.84	0.24	0.36	-1.49	0.245742	0.692474	SNORA31	Small nucleolar RNA SNORA31 [Source: RFAM;Acc:RF00322]	chr1	57671973 - 57672108	0	ENSTGUT00000019386
15601961	2.89	3.36	0.31	0.08	-1.38	0.26738	0.704575	B5FX54_TAEGU	Putative potassium channel tetramerisation domain containing 4 [Source:UniProtKB/TrEMBL;Acc:B5FX54]	chr1	57705009 - 57705779	0	ENSTGUT00000019138
15601963	2.73	3.04	0.22	0.31	-1.24	0.216328	0.674265	B5FX54_TAEGU	Putative potassium channel tetramerisation domain containing 4 [Source:UniProtKB/TrEMBL;Acc:B5FX54]	chr1	57742000 - 57742770	0	ENSTGUT00000018949
15601965	7.91	7.75	0.08	0.29	1.11	0.782609	0.933185	TSC22D1	TSC22 domain family protein 1 (Transforming growth factor beta-1-induced transcript 4 protein)(Regulatory protein TSC-22)(TGFB-stimulated clone 22 homolog)(Cerebral protein 2) [Taeniopygia guttata]	chr1	57934978 - 58022594	0	ENSTGUT00000012855
15601971	2.02	2.42	0.09	0.02	-1.32	0.002487	0.546443			chr1	58082170 - 58099909	0	ENSTGUT00000012858
15601976	2.66	3.24	0.27	0.32	-1.49	0.156573	0.638591	CCDC122	Coiled-coil domain-containing protein 122 [Taeniopygia guttata]	chr1	58268357 - 58276890	0	ENSTGUT00000012861
15601981	5.38	5.22	0.38	0.21	1.12	0.515408	0.824673	ENOX1	Ecto-NOX disulfide-thiol exchanger 1 (Constitutive Ecto-NOX)(cNOX)(Candidate growth-related and time keeping constitutive hydroquinone [NADH] oxidase)(cCNOX)(Cell proliferation-inducing gene 38 protein) [Includes Hydroquinone [NADH] oxidase(EC 1.-.-.-);Pr [Taeniopygia guttata]	chr1	58299864 - 58682577	0	ENSTGUT00000012868
15601999	3.2	3.98	0.78	0.75	-1.72	0.640523	0.874972	EPSTI1	Epithelial-stromal interaction protein 1 [Taeniopygia guttata]	chr1	58770137 - 58803601	0	ENSTGUT00000012874
15602009	7.38	7.3	0.12	0.07	1.06	0.901888	0.971157	KIAA0564	Uncharacterized protein KIAA0564 Precursor [Taeniopygia guttata]	chr1	59285996 - 59454064	0	ENSTGUT00000012920
15602047	5.35	5.4	0.15	0.11	-1.04	0.892163	0.967093	MTRF1	Peptide chain release factor 1, mitochondrial Precursor (MRF-1) [Taeniopygia guttata]	chr1	59579943 - 59591090	0	ENSTGUT00000012939
15602057	8.5	8.52	0.12	0.11	-1.01	0.691831	0.895295	ELF1	ETS-related transcription factor Elf-1 (E74-like factor 1) [Taeniopygia guttata]	chr1	59679802 - 59722150	0	ENSTGUT00000012950
15602067	4.46	4.19	0.11	0.09	1.21	0.048092	0.567885	SUGT1	Suppressor of G2 allele of SKP1 homolog (Sgt1)(Putative 40-6-3 protein) [Taeniopygia guttata]	chr1	59728945 - 59751495	0	ENSTGUT00000012954
15602079	3.38	3.73	0.3	0.15	-1.27	0.16771	0.646627	OLFM4	Olfactomedin-4 Precursor (OLM4)(G-CSF-stimulated clone 1 protein)(hGC-1)(hOLfD)(Antiapoptotic protein GW112) [Taeniopygia guttata]	chr1	59894431 - 59910425	0	ENSTGUT00000012964
15602086	5.79	5.97	0.21	0.04	-1.13	0.594199	0.856647	PCDH17	Protocadherin-17 Precursor (Protocadherin-68) [Taeniopygia guttata]	chr1	61860389 - 61945572	0	ENSTGUT00000012966
15602092	8.62	8.47	0.16	0.2	1.11	0.240602	0.688651	TDRD3	Tudor domain-containing protein 3 [Taeniopygia guttata]	chr1	62974115 - 63064038	0	ENSTGUT00000012992
15602100	3.6	3.77	0.23	0.14	-1.13	0.218917	0.675819			chr1	64986926 - 64987155	0	ENSTGUT00000012995
15602102	5.1	4.82	0.19	0.14	1.22	0.543755	0.836938	C13orf34	Protein aurora borealis (HsBora) [Taeniopygia guttata]	chr1	68392851 - 68406375	0	ENSTGUT00000013011
15602113	5.6	5.26	0.12	0.07	1.27	0.030678	0.565526	PIBF1	Progesterone-induced-blocking factor 1 [Taeniopygia guttata]	chr1	68431741 - 68535079	0	ENSTGUT00000013038
15602132	8.85	8.63	0.17	0.25	1.17	0.222516	0.676313	KLF5	Krueppel-like factor 5 (Intestinal-enriched krueppel-like factor)(Colon krueppel-like factor)(Transcription factor BTEB2)(Basic transcription element-binding protein 2)(BTE-binding protein 2)(GC-box-binding protein 2) [Taeniopygia guttata]	chr1	68555315 - 68572093	0	ENSTGUT00000013041
15602137	8.37	8.17	0.04	0.09	1.15	0.02339	0.565526	UCHL3	Ubiquitin carboxyl-terminal hydrolase isozyme L3 (UCH-L3)(EC 3.4.19.12)(Ubiquitin thioesterase L3) [Taeniopygia guttata]	chr1	69466452 - 69508074	0	ENSTGUT00000013053
15602146	7.18	6.94	0.12	0.25	1.18	0.135388	0.624047	LMO7	LIM domain only protein 7 (LOMP)(F-box only protein 20) [Taeniopygia guttata]	chr1	69547644 - 69643681	0	ENSTGUT00000013064
15602169	8.6	8.34	0.13	0.42	1.2	0.967354	0.992206	CLN5	Ceroid-lipofuscinosis neuronal protein 5 Precursor (Protein CLN5) [Taeniopygia guttata]	chr1	69793105 - 69992841	0	ENSTGUT00000013065
15602174	6.1	6.99	0.06	0.41	-1.86	0.049571	0.567885	IRG1	Immune-responsive gene 1 protein homolog [Taeniopygia guttata]	chr1	69965599 - 69973538	0	ENSTGUT00000013067
15602176	5.33	5.07	0.05	0.03	1.2	0.002221	0.52717	SLAIN1	SLAIN motif-containing protein 1 [Taeniopygia guttata]	chr1	70369513 - 70416887	0	ENSTGUT00000013089
15602184	10.43	10.36	0.16	0.2	1.05	0.536247	0.833097	NDFIP2	NEDD4 family-interacting protein 2 (NEDD4 WW domain-binding protein 5A)(Putative MAPK-activating protein PM04/PM05/PM06/PM07)(Putative NF-kappa-B-activating protein 413) [Taeniopygia guttata]	chr1	71302090 - 71329108	0	ENSTGUT00000013111
15602192	5.55	5.41	0.06	0.03	1.1	0.050555	0.567885	KDELC2	KDEL motif-containing protein 2 Precursor [Taeniopygia guttata]	chr1	74604449 - 74611097	0	ENSTGUT00000013137
15602197	5.67	5.43	0.07	0.08	1.18	0.009727	0.565526	NPAT	Protein NPAT (Nuclear protein of the ataxia telangiectasia mutated locus)(Nuclear protein of the ATM locus)(p220) [Taeniopygia guttata]	chr1	74687484 - 74718161	0	ENSTGUT00000013157; ENSTGUT00000013158
15602218	5.53	5.23	0.1	0.19	1.23	0.085536	0.585736	SLC35F2	Solute carrier family 35 member F2 [Taeniopygia guttata]	chr1	74693287 - 74824998	0	ENSTGUT00000013159
15602226	4.18	4.08	0.08	0.12	1.08	0.294743	0.718209			chr1	74739587 - 74740603	0	ENSTGUT00000013167
15602229	4.63	4.6	0.19	0.06	1.02	0.476982	0.80497	ALKBH8	Alkylated DNA repair protein alkB homolog 8 [Taeniopygia guttata]	chr1	74948555 - 74987396	0	ENSTGUT00000013180
15602239	5.68	5.82	0.13	0.23	-1.1	0.38232	0.758677	CWF19L2	CWF19-like protein 2 [Taeniopygia guttata]	chr1	75012844 - 75019535	0	ENSTGUT00000013183
15602247	5.4	5.71	0.25	0.18	-1.25	0.272945	0.7071	VMO1	Vitelline membrane outer layer protein 1 homolog Precursor [Taeniopygia guttata]	chr1	75113231 - 75114940	0	ENSTGUT00000013186
15602250	5.52	5.37	0.14	0.1	1.11	0.234953	0.684882	GUCY1A2	Guanylate cyclase soluble subunit alpha-2 (GCS-alpha-2)(EC 4.6.1.2) [Taeniopygia guttata]	chr1	75168590 - 75302042	0	ENSTGUT00000013189
15602259	4.06	4.34	0.29	0.41	-1.22	0.487286	0.809702	KBTBD3	Kelch repeat and BTB domain-containing protein 3 (BTB and kelch domain-containing protein 3) [Taeniopygia guttata]	chr1	75489293 - 75493871	0	ENSTGUT00000013193
15602262	6.98	6.97	0.07	0.03	1	0.777706	0.931263	KIAA1826	Coiled-coil domain-containing protein KIAA1826 [Taeniopygia guttata]	chr1	75503273 - 75506069	0	ENSTGUT00000013194
15602264	7.62	7.6	0.04	0.07	1.01	0.223876	0.676634	PDGFD	Platelet-derived growth factor D Precursor (PDGF-D)(Iris-expressed growth factor)(Spinal cord-derived growth factor B)(SCDGF-B) [Contains Platelet-derived growth factor D, latent form(PDGFD latent form);Platelet-derived growth factor D, receptor-binding f [Taeniopygia guttata]	chr1	76200164 - 76335243	0	ENSTGUT00000013216
15602272	5.96	5.93	0.12	0.09	1.03	0.647238	0.877223	DCUN1D5	DCN1-like protein 5 (Defective in cullin neddylation protein 1-like protein 5)(DCUN1 domain-containing protein 5) [Taeniopygia guttata]	chr1	76647200 - 76657497	0	ENSTGUT00000013246
15602281	7.45	7.88	0.62	0.42	-1.35	0.501792	0.816302	MMP13	Collagenase 3 Precursor (EC 3.4.24.-)(Matrix metalloproteinase-13)(MMP-13) [Taeniopygia guttata]	chr1	76701551 - 76713177	0	ENSTGUT00000013255
15602291	4.23	5.13	0.61	0.61	-1.87	0.217388	0.67513	MMP12	Macrophage metalloelastase Precursor (HME)(EC 3.4.24.65)(Matrix metalloproteinase-12)(MMP-12)(Macrophage elastase)(ME) [Taeniopygia guttata]	chr1	76758155 - 76763897	0	ENSTGUT00000013258
15602301	4.54	4.99	0.27	1.11	-1.36	0.134484	0.622221	MMP8	Neutrophil collagenase Precursor (EC 3.4.24.34)(Matrix metalloproteinase-8)(MMP-8)(PMNL collagenase)(PMNL-CL) [Taeniopygia guttata]	chr1	76788320 - 76794686	0	ENSTGUT00000013266
15602309	4.06	4.53	0.11	0.34	-1.38	0.058206	0.572979	MMP7	matrix metallopeptidase 7 (matrilysin, uterine) [Source:HGNC Symbol;Acc:7174]	chr1	76850719 - 76854240	0	ENSTGUT00000019201
15602315	6.31	6.26	0.05	0.08	1.03	0.96592	0.992105	TMEM123	Porimin Precursor (Transmembrane protein 123)(Pro-oncosis receptor inducing membrane injury)(Keratinocytes-associated transmembrane protein 3)(KCT-3) [Taeniopygia guttata]	chr1	76876148 - 76880639	0	ENSTGUT00000013269
15602320	2.74	2.87	0.11	0.11	-1.1	0.221283	0.676313	ANGPTL5	Angiopoietin-related protein 5 Precursor (Angiopoietin-like 5) [Taeniopygia guttata]	chr1	77109694 - 77121394	0	ENSTGUT00000013292
15602329	3.65	3.69	0.41	0.32	-1.02	0.498152	0.814709	TRPC6	Short transient receptor potential channel 6 (TrpC6) [Taeniopygia guttata]	chr1	77295400 - 77324263	0	ENSTGUT00000013304
15602339	4.95	5	0.05	0.1	-1.04	0.676691	0.889226	PGR	Progesterone receptor (PR)(Nuclear receptor subfamily 3 group C member 3) [Taeniopygia guttata]	chr1	77400054 - 77430281	0	ENSTGUT00000013314
15602348	3.68	3.58	0.05	0.21	1.07	0.565902	0.843394	CCDC82	Coiled-coil domain-containing protein 82 [Taeniopygia guttata]	chr1	79154000 - 79166288	0	ENSTGUT00000013329
15602356	7.05	7.3	0.39	0.29	-1.18	0.460739	0.797916	XP_002198280.1		chr1	79319547 - 79324982	0	ENSTGUT00000013330
15602358	6.28	6.69	0.35	0.41	-1.32	0.371565	0.754623	MAML2	Mastermind-like protein 2 (Mam-2) [Taeniopygia guttata]	chr1	79374314 - 79384810	0	ENSTGUT00000013332
15602360	7.09	7.2	0.07	0.2	-1.07	0.977426	0.994465	MTMR2	Myotubularin-related protein 2 (EC 3.1.3.-) [Taeniopygia guttata]	chr1	79425810 - 79464732	0	ENSTGUT00000013336
15602374	5.48	5.5	0.29	0.2	-1.01	0.45941	0.79777	FAM76B	Protein FAM76B [Taeniopygia guttata]	chr1	79491405 - 79502376	0	ENSTGUT00000013340
15602386	8.44	8.37	0.09	0.06	1.05	0.820093	0.946233	SESN3	Sestrin-3 [Taeniopygia guttata]	chr1	79651345 - 79688800	0	ENSTGUT00000013345
15602393	5.92	5.98	0.15	0.17	-1.04	0.674975	0.888318	CWC15	Protein CWC15 homolog [Taeniopygia guttata]	chr1	79727409 - 79742828	0	ENSTGUT00000013346
15602401	5.87	5.67	0.15	0.02	1.15	0.083685	0.585736	MRE11A	Double-strand break repair protein MRE11A (MRE11 meiotic recombination 11 homolog A)(MRE11 homolog 1) [Taeniopygia guttata]	chr1	79898542 - 79917938	0	ENSTGUT00000013356
15602418	4.98	4.53	0.41	0.1	1.37	0.06971	0.580931			chr1	79922009 - 79924132	0	ENSTGUT00000019097
15602421	5.53	5.28	0.93	0.34	1.19	0.674757	0.888318	TM4SF4-2	Transmembrane 4 L6 family member 4 (Intestine and liver tetraspan membrane protein)(IL-TMP) [Taeniopygia guttata]	chr1	80007800 - 80028392	0	ENSTGUT00000013372
15602427	5.08	5.13	0.11	0.11	-1.04	0.679808	0.890378	XP_002198402.1		chr1	80035615 - 80042931	0	ENSTGUT00000013373
15602436	7.59	8.19	0.32	0.36	-1.51	0.067012	0.580254	C11orf90	Uncharacterized protein ENSP00000381277 Precursor [Taeniopygia guttata]	chr1	80054528 - 80064221	0	ENSTGUT00000013375
15602440	6.13	6.16	0.23	0.36	-1.02	0.837586	0.951772	TAF1D	Protein JOSD3 [Taeniopygia guttata]	chr1	80094836 - 80095704	0	ENSTGUT00000013382
15602444	1.59	1.69	0.24	0.27	-1.07	0.598026	0.858452	SNORD5	Small nucleolar RNA SNORD5 [Source: RFAM;Acc:RF01161]	chr1	80098123 - 80098183	0	ENSTGUT00000019311
15602446	6.46	6.69	0.37	0.32	-1.18	0.982593	0.99506	SNORA40	Small nucleolar RNA SNORA40 [Source: RFAM;Acc:RF00561]	chr1	80099310 - 80099436	0	ENSTGUT00000019431
15602448	7.45	7.81	0.25	0.31	-1.28	0.203261	0.66839	SNORA8	Small nucleolar RNA SNORA8 [Source: RFAM;Acc:RF00393]	chr1	80099739 - 80099877	0	ENSTGUT00000018650
15602450	6.34	6.68	0.43	0.39	-1.27	0.466402	0.800363	SNORA1	Small nucleolar RNA SNORA1 [Source: RFAM;Acc:RF00408]	chr1	80100267 - 80100398	0	ENSTGUT00000018364
15602452	5.17	4.96	0.12	0.14	1.15	0.12751	0.614901	snoZ40	Small nucleolar RNA Z40 [Source: RFAM;Acc:RF00342]	chr1	80101090 - 80105056	0	ENSTGUT00000013385; ENSTGUT00000018366
15602459	4.57	4.45	0.2	0.18	1.09	0.558021	0.840411	SNORA18	Small nucleolar RNA SNORA18 [Source: RFAM;Acc:RF00425]	chr1	80101835 - 80101932	0	ENSTGUT00000019289
15602461	4.26	4.79	0.48	0.26	-1.44	0.277523	0.710887	SNORA8	Small nucleolar RNA SNORA8 [Source: RFAM;Acc:RF00393]	chr1	80102754 - 80102892	0	ENSTGUT00000018609
15602463	6.64	7.12	0.23	0.19	-1.39	0.236201	0.685794	SNORA25	Small nucleolar RNA SNORA25 [Source: RFAM;Acc:RF00402]	chr1	80104044 - 80104173	0	ENSTGUT00000018383
15602465	8.13	7.59	0.09	0.29	1.45	0.03742	0.565526	C11orf75	UPF0443 protein C11orf75 (Protein FN5) [Taeniopygia guttata]	chr1	80203475 - 80203654	0	ENSTGUT00000013390
15602467	5.13	4.68	0.4	0.31	1.37	0.619741	0.867619	SLC36A4	Proton-coupled amino acid transporter 4 (Proton/amino acid transporter 4)(Solute carrier family 36 member 4) [Taeniopygia guttata]	chr1	80330591 - 80408111	0	ENSTGUT00000013396
15602473	2.73	2.75	0.11	0.07	-1.02	0.641873	0.875629	XP_002198483.1		chr1	80455009 - 80455636	0	ENSTGUT00000013400
15602477	2.64	2.82	0.33	0.3	-1.13	0.889551	0.966411	SNORD19	Small nucleolar RNA SNORD19 [Source: RFAM;Acc:RF00569]	chr1	81601355 - 81601433	0	ENSTGUT00000019416
15602479	9.27	8.94	0.07	0.04	1.26	0.001296	0.490184	CHORDC1	Cysteine and histidine-rich domain-containing protein 1 (CHORD domain-containing protein 1)(CHORD-containing protein 1)(CHP-1) [Taeniopygia guttata]	chr1	81724025 - 81735783	0	ENSTGUT00000013410
15602491	5.7	5.49	0.19	0.42	1.16	0.1702	0.648585	NOX4	NADPH oxidase 4 (EC 1.6.3.-)(Kidney superoxide-producing NADPH oxidase)(KOX-1)(Renal NAD(P)H-oxidase) [Taeniopygia guttata]	chr1	81885699 - 81982789	0	ENSTGUT00000013432
15602508	4.82	4.92	0.22	0.25	-1.07	0.932116	0.981029	GRM5	Metabotropic glutamate receptor 5 Precursor (mGluR5) [Taeniopygia guttata]	chr1	82081400 - 82309414	0	ENSTGUT00000013439
15602519	9.15	9.06	0.21	0.09	1.07	0.577404	0.849121	CTSC	Dipeptidyl-peptidase 1 Precursor (EC 3.4.14.1)(Dipeptidyl-peptidase I)(DPP-I)(DPPI)(Cathepsin C)(Cathepsin J)(Dipeptidyl transferase) [Contains Dipeptidyl-peptidase 1 exclusion domain chain(Dipeptidyl-peptidase I exclusion domain chain);Dipeptidyl-peptida [Taeniopygia guttata]	chr1	82363451 - 82378380	0	ENSTGUT00000013444
15602524	4.03	4.23	0.35	0.18	-1.15	0.318666	0.73171	RAB38	Ras-related protein Rab-38 (Antigen NY-MEL-1) [Taeniopygia guttata]	chr1	82393716 - 82410535	0	ENSTGUT00000013445
15602528	6.86	6.86	0.04	0.29	1	0.493415	0.811698	FZD4	Frizzled-4 Precursor (Fz-4)(hFz4)(FzE4)(CD344 antigen) [Taeniopygia guttata]	chr1	82859635 - 82860975	0	ENSTGUT00000013452
15602530	6.38	6.53	0.15	0.44	-1.11	0.799948	0.939211	ME3	NADP-dependent malic enzyme, mitochondrial Precursor (NADP-ME)(EC 1.1.1.40)(Malic enzyme 3) [Taeniopygia guttata]	chr1	82998831 - 83119271	0	ENSTGUT00000013467
15602541	6.54	6.63	0.16	0.2	-1.07	0.789282	0.935488	C11orf82	Nitric oxide-inducible gene protein [Taeniopygia guttata]	chr1	83184280 - 83189154	0	ENSTGUT00000013474
15602543	4.91	5.42	0.18	0.14	-1.42	0.018035	0.565526			chr1	83190247 - 83190774	0	ENSTGUT00000013476
15602546	6.3	6.11	0.08	0.09	1.14	0.038669	0.565526	PCF11	Pre-mRNA cleavage complex 2 protein Pcf11 (Pre-mRNA cleavage complex II protein Pcf11) [Taeniopygia guttata]	chr1	83282015 - 83297183	0	ENSTGUT00000013482
15602563	5.67	5.77	0.03	0.3	-1.07	0.599809	0.85927	ANKRD42	Ankyrin repeat domain-containing protein 42 [Taeniopygia guttata]	chr1	83301456 - 83313614	0	ENSTGUT00000013484; ENSTGUT00000013485
15602574	5.87	5.81	0.13	0.17	1.04	0.707239	0.903493	TMEM126B	Transmembrane protein 126B [Taeniopygia guttata]	chr1	84425470 - 84430919	0	ENSTGUT00000013499
15602580	2.76	2.95	0.12	0.32	-1.14	0.657667	0.882273	CCDC83	Coiled-coil domain-containing protein 83 [Taeniopygia guttata]	chr1	84516700 - 84524411	0	ENSTGUT00000013504
15602586	3.64	3.89	0.09	0.36	-1.19	0.651342	0.87949			chr1	84525453 - 84528658	0	ENSTGUT00000013506
15602590	6.55	6.71	0.33	0.18	-1.12	0.726774	0.910637	EED	Polycomb protein EED (hEED)(WD protein associating with integrin cytoplasmic tails 1)(WAIT-1) [Taeniopygia guttata]	chr1	84648792 - 84665945	0	ENSTGUT00000013522
15602604	6.68	6.93	0.11	0.01	-1.19	0.042764	0.566051	ODZ4	Teneurin-4 (Ten-4)(Tenascin-M4)(Ten-m4)(Protein Odd Oz/ten-m homolog 4) [Taeniopygia guttata]	chr1	86429428 - 86626308	0	ENSTGUT00000013538
15602625	5.23	5.37	0.16	0.11	-1.1	0.649575	0.87871	NARS2	Probable asparaginyl-tRNA synthetase, mitochondrial Precursor (EC 6.1.1.22)(Asparagine--tRNA ligase)(AsnRS) [Taeniopygia guttata]	chr1	86711122 - 86758565	0	ENSTGUT00000013542
15602638	8.12	8.28	0.24	0.14	-1.12	0.263194	0.703368	GAB2	GRB2-associated-binding protein 2 (Growth factor receptor bound protein 2-associated protein 2)(GRB2-associated binder 2)(pp100) [Taeniopygia guttata]	chr1	86825323 - 86862966	0	ENSTGUT00000013547
15602648	3.63	3.77	0.03	0.22	-1.11	0.276255	0.70981	KCTD21	BTB/POZ domain-containing protein KCTD21 [Taeniopygia guttata]	chr1	86905158 - 86905937	0	ENSTGUT00000013551
15602650	5.12	5.05	0.11	0.07	1.04	0.492878	0.81158	ALG8	Probable dolichyl pyrophosphate Glc1Man9GlcNAc2 alpha-1,3-glucosyltransferase (EC 2.4.1.-)(Dolichyl-P-Glc:Glc1Man9GlcNAc2-PP-dolichyl glucosyltransferase)(Asparagine-linked glycosylation protein 8) [Taeniopygia guttata]	chr1	86911963 - 86923223	0	ENSTGUT00000013554
15602665	5.8	5.84	0.26	0.35	-1.03	0.310317	0.725792	THRSP	Thyroid hormone-inducible hepatic protein (Spot 14 protein)(SPOT14)(S14 protein) [Taeniopygia guttata]	chr1	86930492 - 86930881	0	ENSTGUT00000013556
15602667	4.81	5.2	0.14	0.36	-1.31	0.292302	0.718022	KCTD14	BTB/POZ domain-containing protein KCTD14 [Taeniopygia guttata]	chr1	86968453 - 86969124	0	ENSTGUT00000013557
15602669	6.51	6.68	0.27	0.07	-1.13	0.978341	0.994529	INTS4	Integrator complex subunit 4 (Int4) [Taeniopygia guttata]	chr1	86972664 - 87005433	0	ENSTGUT00000013564
15602693	8.36	8.27	0.1	0.05	1.06	0.627314	0.870005	RSF1	Remodeling and spacing factor 1 (Rsf-1)(Hepatitis B virus X-associated protein)(HBV pX-associated protein 8)(p325 subunit of RSF chromatin-remodeling complex) [Taeniopygia guttata]	chr1	87045466 - 87080916	0	ENSTGUT00000013567
15602708	8.82	8.75	0.07	0.04	1.05	0.038496	0.565526	CLNS1A	Methylosome subunit pICln (Chloride conductance regulatory protein ICln)(I(Cln))(Chloride channel, nucleotide sensitive 1A)(Chloride ion current inducer protein)(ClCI)(Reticulocyte pICln) [Taeniopygia guttata]	chr1	87091832 - 87104470	0	ENSTGUT00000013571
15602713	6.36	6.22	0.2	0.07	1.1	0.386173	0.760747	PAK1	Serine/threonine-protein kinase PAK 1 (EC 2.7.11.1)(p21-activated kinase 1)(PAK-1)(p65-PAK)(Alpha-PAK) [Taeniopygia guttata]	chr1	87199663 - 87227960	0	ENSTGUT00000013578
15602724	5.08	4.87	0.28	0.14	1.16	0.535186	0.832717	GDPD4	Glycerophosphodiester phosphodiesterase domain-containing protein 4 (EC 3.1.-.-)(Glycerophosphodiester phosphodiesterase 6)(UgpQ) [Taeniopygia guttata]	chr1	87256273 - 87276197	0	ENSTGUT00000013582
15602738	3.98	4.09	0.26	0.2	-1.08	0.346214	0.743839	GUCY2F	Retinal guanylyl cyclase 2 Precursor (RETGC-2)(EC 4.6.1.2)(Guanylate cyclase 2F, retinal)(Guanylate cyclase F)(GC-F)(Rod outer segment membrane guanylate cyclase 2)(ROS-GC2) [Taeniopygia guttata]	chr1	87663502 - 87698447	0	ENSTGUT00000013608
15602754	5.04	4.91	0.11	0.38	1.1	0.719928	0.908653	LRRC32	Leucine-rich repeat-containing protein 32 Precursor (Glycoprotein A repetitions predominant)(GARP protein)(Garpin) [Taeniopygia guttata]	chr1	87726237 - 87728102	0	ENSTGUT00000013609
15602758	9.66	9.62	0.32	0.41	1.03	0.401216	0.767545	XP_002190117.1		chr1	87761449 - 87789588	0	ENSTGUT00000019110
15602787	4.6	4.81	0.12	0.05	-1.15	0.05117	0.567885	A2M-1	Alpha-2-macroglobulin Precursor (Alpha-2-M)(C3 and PZP-like alpha-2-macroglobulin domain-containing protein 5) [Taeniopygia guttata]	chr1	87799023 - 87823789	0	ENSTGUT00000013611
15602816	5.3	5.85	0.91	0.61	-1.47	0.36253	0.75024	A2M-2	Alpha-2-macroglobulin Precursor (Alpha-2-M)(C3 and PZP-like alpha-2-macroglobulin domain-containing protein 5) [Taeniopygia guttata]	chr1	87832309 - 87868297	0	ENSTGUT00000013628
15602826	9.04	8.87	0.05	0.01	1.13	0.009678	0.565526	M6PR	Cation-dependent mannose-6-phosphate receptor Precursor (CD Man-6-P receptor)(CD-MPR)(46 kDa mannose 6-phosphate receptor)(MPR 46) [Taeniopygia guttata]	chr1	87919346 - 87921715	0	ENSTGUT00000013642
15602833	5.59	5.79	0.16	0.16	-1.14	0.230166	0.6808			chr1	87984303 - 88005294	0	ENSTGUT00000019009
15602862	4.83	4.81	0.16	0.17	1.01	0.424044	0.780555	MFAP5	Microfibrillar-associated protein 5 Precursor (MFAP-5)(Microfibril-associated glycoprotein 2)(MAGP-2)(MP25) [Taeniopygia guttata]	chr1	88149696 - 88151431	0	ENSTGUT00000013657
15602866	3.9	4.44	0.32	0.43	-1.45	0.149631	0.633283	AICDA	Activation-induced cytidine deaminase (EC 3.5.4.5)(Cytidine aminohydrolase) [Taeniopygia guttata]	chr1	88165765 - 88167287	0	ENSTGUT00000013660
15602871	5.79	5.94	0.31	0.15	-1.11	0.18137	0.655209	XP_002190732.1		chr1	88224132 - 88226482	0	ENSTGUT00000013666
15602876	8.64	8.59	0.07	0.2	1.04	0.368256	0.75264	FOXJ2	Forkhead box protein J2 (Fork head homologous X) [Taeniopygia guttata]	chr1	88321169 - 88329070	0	ENSTGUT00000013682
15602886	6.37	6.3	0.13	0.22	1.05	0.955777	0.988649	NECAP1	NECAP endocytosis associated 1 [Taeniopygia guttata]	chr1	88341270 - 88345749	0	ENSTGUT00000013686
15602896	5.88	6.08	0.1	0.06	-1.15	0.050958	0.567885			chr1	88353695 - 88384211	0	ENSTGUT00000013689
15602903	2.04	2.45	0.04	0.19	-1.33	0.023439	0.565526			chr1	88371369 - 88376157	0	ENSTGUT00000018954
15602907	4.47	4.48	0.39	0.53	-1.01	0.423634	0.780555			chr1	88392687 - 88393505	0	ENSTGUT00000013690
15602911	8.62	8.39	0.23	0.11	1.18	0.245395	0.692018	FKBP4	FK506-binding protein 4 (EC 5.2.1.8)(Peptidyl-prolyl cis-trans isomerase)(PPIase)(Rotamase)(HSP-binding immunophilin)(HBI)(FKBP52 protein)(52 kDa FK506-binding protein)(FKBP59)(p59 protein) [Taeniopygia guttata]	chr1	88427339 - 88460585	0	ENSTGUT00000013695
15602922	5.22	5.53	0.06	0.15	-1.24	0.048614	0.567885	ITFG2	Integrin-alpha FG-GAP repeat-containing protein 2 [Taeniopygia guttata]	chr1	88465165 - 88474273	0	ENSTGUT00000013697
15602935	5.55	5.68	0.1	0.22	-1.09	0.217428	0.67513	C12orf32	Uncharacterized protein C12orf32 [Taeniopygia guttata]	chr1	88516897 - 88521335	0	ENSTGUT00000013703
15602940	4.77	4.76	0.02	0.17	1.01	0.422002	0.779931	TULP3	Tubby-related protein 3 (Tubby-like protein 3) [Taeniopygia guttata]	chr1	88541725 - 88559710	0	ENSTGUT00000013706
15602949	6.14	6.11	0.16	0.18	1.02	0.412786	0.77538	TEAD4	Transcriptional enhancer factor TEF-3 (TEA domain family member 4)(TEAD-4)(Transcription factor RTEF-1) [Taeniopygia guttata]	chr1	88579555 - 88616214	0	ENSTGUT00000013712
15602962	7.66	7.62	0.05	0.15	1.02	0.57899	0.85007	TSPAN9	Tetraspanin-9 (Tspan-9)(Tetraspan NET-5) [Taeniopygia guttata]	chr1	88701093 - 88790469	0	ENSTGUT00000013714
15602970	6.05	6.24	0.05	0.1	-1.14	0.045577	0.567885	PARP11	Poly [ADP-ribose] polymerase 11 (PARP-11)(EC 2.4.2.30) [Taeniopygia guttata]	chr1	88811350 - 88818775	0	ENSTGUT00000013715
15602978	3.63	3.49	0.3	0.34	1.1	0.536529	0.833196	EFCAB4B	EF-hand calcium-binding domain-containing protein 4B [Taeniopygia guttata]	chr1	88841645 - 88864892	0	ENSTGUT00000013716
15602987	4.45	5.41	0.3	0.26	-1.95	0.049675	0.567885			chr1	88872591 - 88882097	0	ENSTGUT00000013718
15602993	6.17	6.75	0.44	0.22	-1.49	0.516756	0.825371			chr1	89011980 - 89014807	0	ENSTGUT00000013726
15602995	3.91	4.3	0.18	0.61	-1.31	0.790939	0.936323			chr1	89086385 - 89090245	0	ENSTGUT00000013731
15602998	7.55	7.23	0.17	0.09	1.25	0.101111	0.598856	EPHB6	Ephrin type-B receptor 6 Precursor (Tyrosine-protein kinase-defective receptor EPH-6)(HEP) [Taeniopygia guttata]	chr1	89123320 - 89189762	0	ENSTGUT00000013741
15603018	3.53	3.64	0.16	0.23	-1.08	0.457127	0.796731	TAS2R40	Taste receptor type 2 member 40 (T2R40)(T2R58)(G-protein coupled receptor 60) [Taeniopygia guttata]	chr1	89325941 - 89326783	0	ENSTGUT00000013749
15603020	5.74	5.83	0.07	0.03	-1.06	0.115508	0.610358			chr1	89345480 - 89354268	0	ENSTGUT00000013751
15603027	7.59	7.46	0.25	0.14	1.1	0.847424	0.954374	GSTK1	Glutathione S-transferase kappa 1 (EC 2.5.1.18)(Glutathione S-transferase subunit 13)(GST 13-13)(GST class-kappa)(GSTK1-1)(hGSTK1) [Taeniopygia guttata]	chr1	89362851 - 89369970	0	ENSTGUT00000013756
15603036	8.24	8.21	0.13	0.14	1.02	0.569882	0.845565			chr1	89435393 - 89435737	0	ENSTGUT00000013767
15603038	5.86	5.91	0.12	0.37	-1.03	0.852053	0.956358	CASP2	Caspase-2 Precursor (CASP-2)(EC 3.4.22.55)(ICH-1 protease)(Neural precursor cell expressed developmentally down-regulated protein 2)(NEDD-2) [Contains Caspase-2 subunit p18;Caspase-2 subunit p13;Caspase-2 subunit p12] [Taeniopygia guttata]	chr1	89438706 - 89455695	0	ENSTGUT00000013768
15603046	3.81	3.73	0.22	0.19	1.06	0.728066	0.910886	CLCN1	Chloride channel protein, skeletal muscle (Chloride channel protein 1)(ClC-1) [Taeniopygia guttata]	chr1	89491135 - 89520047	0	ENSTGUT00000013778
15603063	6.46	6.41	0.01	0.22	1.03	0.73228	0.912189	ZYX	Zyxin (Zyxin-2) [Taeniopygia guttata]	chr1	89591569 - 89599431	0	ENSTGUT00000013789
15603073	6.68	6.85	0.08	0.3	-1.13	0.095233	0.594276	XP_002192544.1		chr1	89747073 - 89753876	0	ENSTGUT00000013800
15603077	6.1	6.2	0.21	0.16	-1.07	0.562995	0.842361	RBP5	Retinol-binding protein 5 (Cellular retinol-binding protein III)(CRBP-III)(HRBPiso) [Taeniopygia guttata]	chr1	89771716 - 89773466	0	ENSTGUT00000013809
15603083	7.65	7.82	0.17	0.25	-1.13	0.606226	0.862795	C1RL	Complement C1r subcomponent-like protein Precursor (C1r-like protein)(C1r-LP)(EC 3.4.21.-)(C1r-like serine protease analog protein)(CLSPa) [Taeniopygia guttata]	chr1	89780306 - 89787787	0	ENSTGUT00000013811
15603094	9.34	9.17	0.12	0.12	1.13	0.065164	0.579783	LPCAT3	Lysophosphatidylcholine acyltransferase 3 (EC 2.3.1.23)(Membrane-bound O-acyltransferase domain-containing protein 5)(O-acyltransferase domain-containing protein 5) [Taeniopygia guttata]	chr1	89826622 - 89831929	0	ENSTGUT00000013818
15603106	8.29	8.17	0.11	0.12	1.09	0.241381	0.688651	PHB2	Prohibitin-2 (B-cell receptor-associated protein BAP37)(Repressor of estrogen receptor activity)(D-prohibitin) [Taeniopygia guttata]	chr1	89836602 - 89843211	0	ENSTGUT00000013823
15603117	5.87	6.02	0.17	0.14	-1.11	0.291973	0.718022	CDCA3	Cell division cycle-associated protein 3 (Trigger of mitotic entry protein 1)(TOME-1)(Gene-rich cluster protein C8) [Taeniopygia guttata]	chr1	89930051 - 89930667	0	ENSTGUT00000013849
15603120	8.26	8.29	0.04	0.18	-1.02	0.836766	0.951659	MLF2	Myeloid leukemia factor 2 (Myelodysplasia-myeloid leukemia factor 2) [Taeniopygia guttata]	chr1	90019073 - 90023641	0	ENSTGUT00000013860
15603128	5.98	6	0.14	0.29	-1.01	0.829162	0.949091	C12orf53	Uncharacterized protein C12orf53 Precursor [Taeniopygia guttata]	chr1	90059477 - 90060421	0	ENSTGUT00000013868
15603132	7.17	7.38	0.08	0.19	-1.15	0.716925	0.907736	ZNF384	Zinc finger protein 384 (Nuclear matrix transcription factor 4)(Nuclear matrix protein 4)(Trinucleotide repeat-containing gene 1 protein)(CAG repeat protein 1)(CAS-interacting zinc finger protein) [Taeniopygia guttata]	chr1	90087515 - 90104355	0	ENSTGUT00000013871
15603140	7.17	7.3	0.1	0.19	-1.09	0.628432	0.870649	ING4	Inhibitor of growth protein 4 (p29ING4) [Taeniopygia guttata]	chr1	90114377 - 90128219	0	ENSTGUT00000013873
15603149	5.4	5.67	0.11	0.09	-1.21	0.05381	0.567885	ACRBP	acrosin binding protein [Source:HGNC Symbol;Acc:17195]	chr1	90149293 - 90150804	0	ENSTGUT00000013875
15603155	8.57	8.49	0.16	0.3	1.06	0.449325	0.793255	LPAR5	Lysophosphatidic acid receptor 5 (LPA receptor 5)(LPA-5)(G-protein coupled receptor 92)(G-protein coupled receptor 93) [Taeniopygia guttata]	chr1	90164482 - 90165417	0	ENSTGUT00000013877
15603157	9.44	9.36	0.06	0.07	1.05	0.130123	0.61878	CHD4	Chromodomain-helicase-DNA-binding protein 4 (CHD-4)(EC 3.6.1.-)(ATP-dependent helicase CHD4)(Mi-2 autoantigen 218 kDa protein)(Mi2-beta) [Taeniopygia guttata]	chr1	90186792 - 90206177	0	ENSTGUT00000013885
15603191	8.28	8.1	0.49	0.32	1.13	0.588102	0.853921	SCARNA11	Small Cajal body specific RNA 11 [Source: RFAM;Acc:RF00564]	chr1	90202754 - 90202892	0	ENSTGUT00000019335
15603193	7.99	7.91	0.04	0.07	1.05	0.49749	0.81434	NOP2	Putative RNA methyltransferase NOL1 (EC 2.1.1.-)(Proliferating-cell nucleolar antigen p120)(Proliferation-associated nucleolar protein p120) [Taeniopygia guttata]	chr1	90207098 - 90213446	0	ENSTGUT00000013886
15603208	7.08	6.94	0.15	0.14	1.1	0.262298	0.703325	IFFO1	Intermediate filament family orphan 1 (HOM-TES-103 tumor antigen) [Taeniopygia guttata]	chr1	90225707 - 90230935	0	ENSTGUT00000013887
15603218	5.49	5.65	0.14	0.07	-1.12	0.634086	0.872188	MRPL51	39S ribosomal protein L51, mitochondrial Precursor (L51mt)(MRP-L51)(bMRP-64)(bMRP64) [Taeniopygia guttata]	chr1	90281364 - 90282095	0	ENSTGUT00000013890
15603223	6.1	6.2	0.28	0.09	-1.07	0.756457	0.92257	VAMP1	Vesicle-associated membrane protein 1 (VAMP-1)(Synaptobrevin-1) [Taeniopygia guttata]	chr1	90286370 - 90347747	0	ENSTGUT00000013891
15603227	8.18	8.13	0.07	0.16	1.03	0.702307	0.900645	KPNA1	Importin subunit alpha-1 (Karyopherin subunit alpha-1)(SRP1-beta)(RAG cohort protein 2)(Nucleoprotein interactor 1)(NPI-1) [Taeniopygia guttata]	chr1	90359973 - 90397086	0	ENSTGUT00000013894
15603236	7.91	7.97	0.13	0.07	-1.04	0.533878	0.832153	CCDC58	Coiled-coil domain-containing protein 58 [Taeniopygia guttata]	chr1	90415872 - 90422635	0	ENSTGUT00000013895
15603242	6.97	7.21	0.52	0.7	-1.18	0.531804	0.832076	CSTA	Cystatin-A (Cystatin-AS)(Stefin-A) [Taeniopygia guttata]	chr1	90431537 - 90438709	0	ENSTGUT00000013896
15603247	7.33	7.53	0.36	0.09	-1.15	0.42961	0.782812	MAN1A2	Mannosyl-oligosaccharide 1,2-alpha-mannosidase IB (EC 3.2.1.113)(Processing alpha-1,2-mannosidase IB)(Alpha-1,2-mannosidase IB)(Mannosidase alpha class 1A member 2) [Taeniopygia guttata]	chr1	90600620 - 90738646	0	ENSTGUT00000013900
15603261	6.33	6.9	0.19	0.18	-1.49	0.042366	0.566051	WARS2	Tryptophanyl-tRNA synthetase, mitochondrial Precursor (EC 6.1.1.2)(Tryptophan--tRNA ligase)(TrpRS)((Mt)TrpRS) [Taeniopygia guttata]	chr1	90900486 - 90919637	0	ENSTGUT00000013903
15603264	7.11	6.56	0.35	0.3	1.47	0.263303	0.703368	TBX15	T-box transcription factor TBX15 (T-box protein 15) [Taeniopygia guttata]	chr1	90946673 - 91001953	0	ENSTGUT00000013904
15603267	6.04	5.58	0.35	0.22	1.37	0.229281	0.68043	TBX15	T-box transcription factor TBX15 (T-box protein 15) [Taeniopygia guttata]	chr1	91009635 - 91037405	0	ENSTGUT00000013905
15603274	5.06	5.11	0.12	0.07	-1.03	0.961715	0.990825	SPAG17	Sperm-associated antigen 17 (Projection protein PF6 homolog) [Taeniopygia guttata]	chr1	91314183 - 91319098	0	ENSTGUT00000013906
15603283	6.03	5.94	0.06	0.18	1.07	0.709892	0.905027	GDAP2	Ganglioside-induced differentiation-associated protein 2 [Taeniopygia guttata]	chr1	91350599 - 91371997	0	ENSTGUT00000013908
15603294	5.69	5.59	0.24	0.12	1.07	0.322908	0.732802	DUSP12	Dual specificity protein phosphatase 12 (EC 3.1.3.48)(EC 3.1.3.16)(Dual specificity tyrosine phosphatase YVH1) [Taeniopygia guttata]	chr1	91487164 - 91488521	0	ENSTGUT00000013910
15603298	8.43	8.46	0.13	0.07	-1.03	0.987643	0.99618	NAT13	N-acetyltransferase 13 (hNAT5)(hSAN)(EC 2.3.1.-) [Taeniopygia guttata]	chr1	91532661 - 91537054	0	ENSTGUT00000013912
15603303	6.95	6.92	0.39	0.13	1.02	0.862295	0.958856	KIAA2018	Basic helix-loop-helix domain-containing protein KIAA2018 [Taeniopygia guttata]	chr1	91557965 - 91571131	0	ENSTGUT00000013913
15603307	5.74	5.67	0.09	0.18	1.04	0.245134	0.691996	CCDC52	Coiled-coil domain-containing protein 52 [Taeniopygia guttata]	chr1	91629052 - 91644439	0	ENSTGUT00000013915
15603321	5.67	5.93	0.1	0.16	-1.2	0.063477	0.577627	TRIM45	Tripartite motif-containing protein 45 (RING finger protein 99) [Taeniopygia guttata]	chr1	91662312 - 91669806	0	ENSTGUT00000013916
15603328	4.72	5	0.08	0.2	-1.21	0.031594	0.565526	VTCN1	V-set domain-containing T-cell activation inhibitor 1 Precursor (Immune costimulatory protein B7-H4)(B7h.5)(T-cell costimulatory molecule B7x)(Protein B7S1) [Taeniopygia guttata]	chr1	91674925 - 91682788	0	ENSTGUT00000013917
15603332	4.92	5.45	0.18	0.02	-1.45	0.007494	0.565526	VTCN1	V-set domain-containing T-cell activation inhibitor 1 Precursor (Immune costimulatory protein B7-H4)(B7h.5)(T-cell costimulatory molecule B7x)(Protein B7S1) [Taeniopygia guttata]	chr1	91680047 - 91682110	0	ENSTGUT00000013918
15603335	5.91	6.11	0.04	0.16	-1.15	0.050689	0.567885	TNFRSF1A	Tumor necrosis factor receptor superfamily member 1A Precursor (p60)(TNF-R1)(TNF-RI)(TNFR-I)(p55)(CD120a antigen) [Contains Tumor necrosis factor receptor superfamily member 1A, membrane form;Tumor necrosis factor-binding protein 1(TBPI)] [Taeniopygia guttata]	chr1	91704308 - 91724125	0	ENSTGUT00000013920; ENSTGUT00000013921
15603345	6.84	6.41	0.32	0.18	1.35	0.352512	0.74664	METT10D	Putative methyltransferase METT10D (EC 2.1.1.-)(Methyltransferase 10 domain-containing protein) [Taeniopygia guttata]	chr1	91729416 - 91736415	0	ENSTGUT00000013922
15603353	5.07	5.05	0.14	0.19	1.01	0.843402	0.953178	POLQ	DNA polymerase theta (DNA polymerase eta)(EC 2.7.7.7) [Taeniopygia guttata]	chr1	91741683 - 91790630	0	ENSTGUT00000013923
15603384	5.37	5.43	0.24	0.07	-1.05	0.719923	0.908653	RABL3	Rab-like protein 3 [Taeniopygia guttata]	chr1	92073711 - 92085170	0	ENSTGUT00000013926
15603393	4.56	4.58	0.23	0.03	-1.02	0.311557	0.726643	HGD	Homogentisate 1,2-dioxygenase (EC 1.13.11.5)(Homogentisic acid oxidase)(Homogentisate oxygenase)(Homogentisicase) [Taeniopygia guttata]	chr1	92097955 - 92116382	0	ENSTGUT00000013927
15603407	7.98	7.87	0.15	0.13	1.08	0.198598	0.665926	FSTL1	Follistatin-related protein 1 Precursor (Follistatin-like 1) [Taeniopygia guttata]	chr1	92211856 - 92321140	0	ENSTGUT00000013929
15603418	6.23	6.32	0.14	0.13	-1.06	0.447157	0.792416	LRRC58	Leucine-rich repeat-containing protein 58 [Taeniopygia guttata]	chr1	92233204 - 92254838	0	ENSTGUT00000013930; ENSTGUT00000013931
15603422	5.52	5.49	0.09	0.36	1.02	0.77782	0.931263	GPR156	Probable G-protein coupled receptor 156 (GABAB-related G-protein coupled receptor)(G-protein coupled receptor PGR28) [Taeniopygia guttata]	chr1	92285499 - 92301262	0	ENSTGUT00000013932
15603432	9.9	9.68	0.11	0.11	1.17	0.157744	0.639662	GSK3B	Glycogen synthase kinase-3 beta (GSK-3 beta)(EC 2.7.11.26) [Taeniopygia guttata]	chr1	92321590 - 92466654	0	ENSTGUT00000013933
15603445	5.45	5.56	0.07	0.43	-1.07	0.604473	0.861785	COX17	Cytochrome c oxidase copper chaperone [Taeniopygia guttata]	chr1	92525354 - 92527837	0	ENSTGUT00000013935
15603449	6.02	6.04	0.19	0.09	-1.02	0.530599	0.831811	POPDC2	Popeye domain-containing protein 2 (Popeye protein 2) [Taeniopygia guttata]	chr1	92533289 - 92540574	0	ENSTGUT00000013936
15603453	4.13	3.92	0.08	0.34	1.15	0.917203	0.97659	CD58	Lymphocyte function-associated antigen 3 Precursor (Ag3)(Surface glycoprotein LFA-3)(CD58 antigen) [Taeniopygia guttata]	chr1	92574880 - 92576073	0	ENSTGUT00000013938
15603456	5.73	6.02	0.13	0.19	-1.22	0.13644	0.625376	NHLH1	Helix-loop-helix protein 1 (HEN1)(Nescient helix loop helix 1)(NSCL-1) [Taeniopygia guttata]	chr1	92839234 - 92839934	0	ENSTGUT00000013944
15603459	3.79	3.98	0.03	0.1	-1.15	0.013382	0.565526	CASQ2	Calsequestrin-2 Precursor (Calsequestrin, cardiac muscle isoform) [Taeniopygia guttata]	chr1	92879562 - 92912484	0	ENSTGUT00000013945
15603471	7.31	7.09	0.09	0.19	1.17	0.09593	0.594276	XP_002188597.1		chr1	93005875 - 93015637	0	ENSTGUT00000013948
15603488	5.67	5.68	0.03	0.15	-1.01	0.934732	0.981503	B4GALT4	Beta-1,4-galactosyltransferase 4 (Beta-1,4-GalTase 4)(Beta4Gal-T4)(b4Gal-T4)(EC 2.4.1.-)(UDP-galactose:beta-N-acetylglucosamine beta-1,4-galactosyltransferase 4)(UDP-Gal:beta-GlcNAc beta-1,4-galactosyltransferase 4) [Includes N-acetyllactosamine synthase( [Taeniopygia guttata]	chr1	93062300 - 93076254	0	ENSTGUT00000013950
15603496	6.9	6.93	0.02	0.11	-1.02	0.610363	0.863939			chr1	93240434 - 93242920	0	ENSTGUT00000013953
15603499	5.27	5.53	0.06	0.05	-1.2	0.010498	0.565526	IGSF11	Immunoglobulin superfamily member 11 Precursor (Brain and testis-specific immunoglobulin superfamily protein)(Bt-IGSF)(V-set and immunoglobulin domain-containing protein 3) [Taeniopygia guttata]	chr1	93422228 - 93427346	0	ENSTGUT00000013955
15603506	6.37	6.38	0.21	0.16	-1.01	0.595425	0.857548	LSAMP	Limbic system-associated membrane protein Precursor (LSAMP) [Taeniopygia guttata]	chr1	94669017 - 94833211	0	ENSTGUT00000013957
15603514	7.78	7.53	0.12	0.05	1.19	0.042996	0.566051	ZBTB20	Zinc finger and BTB domain-containing protein 20 (Zinc finger protein 288)(Dendritic-derived BTB/POZ zinc finger protein) [Taeniopygia guttata]	chr1	95527976 - 95554798	0	ENSTGUT00000013959
15603518	4.98	4.57	0.15	0.24	1.33	0.120694	0.610905	DRD3	D(3) dopamine receptor [Taeniopygia guttata]	chr1	95603627 - 95613954	0	ENSTGUT00000013960
15603527	5.02	5.04	0.24	0.11	-1.02	0.565257	0.843361	KIAA1407	Coiled-coil domain-containing protein KIAA1407 [Taeniopygia guttata]	chr1	95639383 - 95847049	0	ENSTGUT00000013962; ENSTGUT00000013963
15603544	4.27	4.92	0.08	0.27	-1.58	0.036229	0.565526			chr1	95733451 - 95735605	0	ENSTGUT00000013966
15603547	4.23	4.77	0.26	0.21	-1.45	0.08416	0.585736	GPR15	G protein-coupled receptor 15 [Source:HGNC Symbol;Acc:4469]	chr1	95785219 - 95786280	0	ENSTGUT00000019184
15603549	3.78	3.81	0.36	0.09	-1.02	0.824515	0.947869	WDR52-1	WD repeat-containing protein 52 [Taeniopygia guttata]	chr1	95835322 - 95857936	0	ENSTGUT00000013971; ENSTGUT00000013972
15603571	4.52	4.49	0.36	0.1	1.02	0.617324	0.866156	WDR52-2	WD repeat-containing protein 52 [Taeniopygia guttata]	chr1	95865187 - 95871843	0	ENSTGUT00000013973
15603579	6.59	6.56	0.15	0.22	1.02	0.83219	0.949786	C3orf17	Uncharacterized protein C3orf17 [Taeniopygia guttata]	chr1	96015099 - 96018490	0	ENSTGUT00000013976
15603586	5.85	5.95	0.16	0.24	-1.07	0.463175	0.798621	CD200R1	Cell surface glycoprotein CD200 receptor 1 Precursor (Cell surface glycoprotein OX2 receptor 1)(CD200 cell surface glycoprotein receptor) [Taeniopygia guttata]	chr1	96076819 - 96078987	0	ENSTGUT00000013979
15603589	5.93	5.88	0.31	0.08	1.04	0.450442	0.793271	CCDC80	Coiled-coil domain-containing protein 80 Precursor (Down-regulated by oncogenes protein 1) [Taeniopygia guttata]	chr1	96162018 - 96180376	0	ENSTGUT00000013980
15603597	7.37	7.37	0.08	0.03	-1	0.336062	0.738167	ATG3	Autophagy-related protein 3 (APG3-like)(hApg3)(Protein PC3-96) [Taeniopygia guttata]	chr1	96196507 - 96220592	0	ENSTGUT00000013982
15603612	6.22	5.93	0.37	0.52	1.23	0.952917	0.987346	F5	Coagulation factor V Precursor (Activated protein C cofactor)(Proaccelerin, labile factor) [Contains Coagulation factor V heavy chain;Coagulation factor V light chain] [Taeniopygia guttata]	chr1	96227452 - 96260307	0	ENSTGUT00000013983
15603633	6.55	6.61	0.17	0.13	-1.04	0.252118	0.696878	SLC19A2	Thiamine transporter 1 (ThTr-1)(ThTr1)(Thiamine carrier 1)(TC1)(Solute carrier family 19 member 2) [Taeniopygia guttata]	chr1	96269139 - 96278878	0	ENSTGUT00000013984
15603640	4.38	4.35	0.32	0.06	1.02	0.812293	0.94287	C1orf114	Uncharacterized protein C1orf114 [Taeniopygia guttata]	chr1	96290102 - 96294742	0	ENSTGUT00000013985
15603646	7.03	6.83	0.07	0.21	1.15	0.167066	0.645621	NME7	Nucleoside diphosphate kinase 7 (NDP kinase 7)(NDK 7)(EC 2.7.4.6)(nm23-H7) [Taeniopygia guttata]	chr1	96322941 - 96393693	0	ENSTGUT00000013987
15603658	4.69	4.78	0.09	0.18	-1.07	0.158855	0.640138	DPT	Dermatopontin Precursor (Tyrosine-rich acidic matrix protein)(TRAMP) [Taeniopygia guttata]	chr1	96528675 - 96554602	0	ENSTGUT00000013989
15603663	2.83	3.1	0.14	0.39	-1.21	0.344496	0.743661	XCL1	Lymphotactin Precursor (C motif chemokine 1)(Cytokine SCM-1)(ATAC)(Lymphotaxin)(SCM-1-alpha)(Small-inducible cytokine C1)(XC chemokine ligand 1) [Taeniopygia guttata]	chr1	96630983 - 96634423	0	ENSTGUT00000013990
15603667	5.07	5	0.08	0.25	1.05	0.673219	0.887648	GPR161	Probable G-protein coupled receptor 161 (G-protein coupled receptor RE2) [Taeniopygia guttata]	chr1	96783866 - 96790001	0	ENSTGUT00000013994
15603673	5.99	5.93	0.27	0.25	1.04	0.937035	0.981863	TTF2	Transcription termination factor 2 (EC 3.6.1.-)(RNA polymerase II termination factor)(Transcription release factor 2)(Factor 2)(F2)(HuF2)(Lodestar homolog) [Taeniopygia guttata]	chr1	96793618 - 96811660	0	ENSTGUT00000013995
15603697	9.25	8.91	0.07	0.16	1.27	0.039965	0.565526	ST3GAL6	Type 2 lactosamine alpha-2,3-sialyltransferase (EC 2.4.99.-)(CMP-NeuAc:beta-galactoside alpha-2,3-sialyltransferase VI)(ST3Gal VI)(Sialyltransferase 10) [Taeniopygia guttata]	chr1	96883341 - 96904573	0	ENSTGUT00000013997
15603708	6.17	6.75	0.17	0.27	-1.5	0.143192	0.629122	C21orf63	Uncharacterized protein C21orf63 Precursor (SUE21) [Taeniopygia guttata]	chr1	97611776 - 97644241	0	ENSTGUT00000014001
15603717	7.04	7.04	0.09	0.02	-1	0.612534	0.864633	PPME1	protein phosphatase methylesterase 1 [Source:HGNC Symbol;Acc:30178]	chr1	97789842 - 97805526	0	ENSTGUT00000014006
15603732	5.96	6.05	0.03	0.08	-1.06	0.047335	0.567885	CHRDL2	Chordin-like protein 2 Precursor (Chordin-related protein 2)(Breast tumor novel factor 1)(BNF-1) [Taeniopygia guttata]	chr1	97854615 - 97875775	0	ENSTGUT00000014010
15603744	5.75	5.88	0.06	0.16	-1.1	0.561197	0.841548	LIPT2	lipoyl(octanoyl) transferase 2 (putative) [Source:HGNC Symbol;Acc:37216]	chr1	97949596 - 97951250	0	ENSTGUT00000014012
15603747	4.89	5.05	0.09	0.12	-1.12	0.056014	0.572979	KCNE3	Potassium voltage-gated channel subfamily E member 3 (Minimum potassium ion channel-related peptide 2)(Potassium channel subunit beta MiRP2)(MinK-related peptide 2) [Taeniopygia guttata]	chr1	97953477 - 97953782	0	ENSTGUT00000014013
15603749	5.98	5.98	0.23	0.27	1	0.796424	0.937821	PGM2L1	Glucose 1,6-bisphosphate synthase (EC 2.7.1.106)(Phosphoglucomutase-2-like 1)(PMMLP) [Taeniopygia guttata]	chr1	97967370 - 97982484	0	ENSTGUT00000014014
15603763	8.06	8.65	0.2	0.25	-1.5	0.081077	0.585736	SOD1	Superoxide dismutase [Cu-Zn] (EC 1.15.1.1) [Taeniopygia guttata]	chr1	98519104 - 98522492	0	ENSTGUT00000014021
15603770	5.9	5.83	0.11	0.07	1.05	0.319424	0.732077	HUNK	Hormonally up-regulated neu tumor-associated kinase (EC 2.7.11.1)(Serine/threonine-protein kinase MAK-V)(B19) [Taeniopygia guttata]	chr1	98564455 - 98605453	0	ENSTGUT00000014023
15603782	5.82	6.08	0.15	0.31	-1.19	0.75529	0.921816	CHCHD8	Coiled-coil-helix-coiled-coil-helix domain-containing protein 8 (E2-induced gene 2 protein) [Taeniopygia guttata]	chr1	98672615 - 98672833	0	ENSTGUT00000014026
15603784	9.41	9.43	0.07	0.17	-1.01	0.486345	0.809243	B5KFQ7_TAEGU	Putative RAB6A member RAS oncogene family variant 4 [Taeniopygia guttata]	chr1	98681691 - 98724488	0	ENSTGUT00000014028; ENSTGUT00000014029
15603792	6	6.31	0.23	0.14	-1.24	0.141505	0.628503			chr1	98736115 - 98736234	0	ENSTGUT00000014030
15603794	7.1	7.04	0.3	0.2	1.04	0.703537	0.901398	FAM168A	UPF0541 protein FAM168A (Tongue cancer chemotherapy resistance-associated protein 1) [Taeniopygia guttata]	chr1	98783583 - 98869331	0	ENSTGUT00000014032
15603803	5.5	5.62	0.21	0.28	-1.09	0.826681	0.948488			chr1	98838670 - 98873212	0	ENSTGUT00000014033
15603805	6.66	6.75	0.12	0.08	-1.07	0.274661	0.708347	FCHSD2	FCH and double SH3 domains protein 2 (SH3 multiple domains protein 3)(Carom) [Taeniopygia guttata]	chr1	99046010 - 99107199	0	ENSTGUT00000014038
15603823	10.48	10.26	0.13	0.15	1.17	0.136741	0.625734	RPS3	40S ribosomal protein S3 [Taeniopygia guttata]	chr1	99119358 - 99121529	0	ENSTGUT00000014039
15603827	6.01	6.27	0.26	0.36	-1.2	0.545826	0.836938	SNORD15	Small nucleolar RNA SNORD15 [Source: RFAM;Acc:RF00067]	chr1	99119717 - 99119864	0	ENSTGUT00000018798
15603829	6.51	6.88	0.28	0.44	-1.29	0.221112	0.676313	SNORD15	Small nucleolar RNA SNORD15 [Source: RFAM;Acc:RF00067]	chr1	99120868 - 99121015	0	ENSTGUT00000018246
15603831	7.73	8.07	0.07	0.44	-1.27	0.680095	0.890378	GDPD5	Glycerophosphodiester phosphodiesterase domain-containing protein 5 (EC 3.1.-.-)(Glycerophosphodiester phosphodiesterase 2) [Taeniopygia guttata]	chr1	99198175 - 99262419	0	ENSTGUT00000014041
15603848	7.54	7.59	0.19	0.2	-1.04	0.381174	0.757687			chr1	99309742 - 99309945	0	ENSTGUT00000014043
15603850	6.37	6.33	0.16	0.08	1.03	0.31535	0.7302	N6AMT1	N(6)-adenine-specific DNA methyltransferase 1 (EC 2.1.1.-)(HemK methyltransferase family member 2)(M.HsaHemK2P) [Taeniopygia guttata]	chr1	100003071 - 100006223	0	ENSTGUT00000014045
15603857	6.37	6.21	0.06	0.11	1.11	0.03221	0.565526	ZNF654	Zinc finger protein 654 (Melanoma-associated antigen) [Taeniopygia guttata]	chr1	100037912 - 100063190	0	ENSTGUT00000014047
15603862	7.09	6.93	0.16	0.05	1.12	0.123822	0.612147	ZNF654	Zinc finger protein 654 (Melanoma-associated antigen) [Taeniopygia guttata]	chr1	100063413 - 100065143	0	ENSTGUT00000014048
15603864	5.43	5.41	0.16	0.18	1.02	0.400981	0.767545	C3orf38	Uncharacterized protein C3orf38 [Taeniopygia guttata]	chr1	100071924 - 100078171	0	ENSTGUT00000014049
15603868	5.08	5.3	0.33	0.25	-1.16	0.231087	0.680854	EPHA3	Ephrin type-A receptor 3 Precursor (EC 2.7.10.1)(Tyrosine-protein kinase receptor ETK1)(HEK)(HEK4)(Tyrosine-protein kinase TYRO4) [Taeniopygia guttata]	chr1	100413067 - 100582602	0	ENSTGUT00000014050
15603885	7.05	6.91	0.09	0.08	1.1	0.118676	0.610905	ARL13B	ADP-ribosylation factor-like protein 13B (ADP-ribosylation factor-like protein 2-like 1)(ARL2-like protein 1) [Taeniopygia guttata]	chr1	100794856 - 100824316	0	ENSTGUT00000014052
15603896	6.69	6.94	0.29	0.02	-1.19	0.388041	0.761676	NSUN3	Putative methyltransferase NSUN3 (EC 2.1.1.-)(NOL1/NOP2/Sun domain family member 3) [Taeniopygia guttata]	chr1	100830415 - 100851540	0	ENSTGUT00000014054
15603903	3.8	4.17	0.07	0.09	-1.29	0.007824	0.565526	EPHA6	Ephrin type-A receptor 6 Precursor (EC 2.7.10.1)(Tyrosine-protein kinase receptor EHK-2)(EPH homology kinase 2) [Taeniopygia guttata]	chr1	101653625 - 102054107	0	ENSTGUT00000014055
15603920	5.86	6.12	0.1	0.08	-1.19	0.014273	0.565526	ARL6	similar to ADP-ribosylation factor-like 6 [Taeniopygia guttata]	chr1	102068074 - 102082884	0	ENSTGUT00000014056
15603929	8	7.78	0.16	0.14	1.17	0.118686	0.610905			chr1	102127813 - 102134891	0	ENSTGUT00000014057
15603933	6.39	6.3	0.16	0.13	1.07	0.929766	0.980793	CRYBG3	Beta/gamma crystallin domain-containing protein FLJ33880 [Taeniopygia guttata]	chr1	102138012 - 102176775	0	ENSTGUT00000014058
15603954	7.46	7.43	0.09	0.16	1.02	0.827959	0.948776	BRP44	Brain protein 44 [Taeniopygia guttata]	chr1	102326016 - 102332944	0	ENSTGUT00000014062
15603961	8.19	8.55	0.4	1.15	-1.29	0.201539	0.667843	CREG1	Protein CREG1 Precursor (Cellular repressor of E1A-stimulated genes 1) [Taeniopygia guttata]	chr1	102417126 - 102420970	0	ENSTGUT00000014065
15603965	4.91	5.42	0.19	0.2	-1.43	0.07671	0.585252	CD247	T-cell surface glycoprotein CD3 zeta chain Precursor (T-cell receptor T3 zeta chain)(CD247 antigen) [Taeniopygia guttata]	chr1	102476258 - 102479030	0	ENSTGUT00000014066
15603969	5.51	5.5	0.11	0.11	1.01	0.693337	0.89597	GPA33	Cell surface A33 antigen Precursor (Glycoprotein A33) [Taeniopygia guttata]	chr1	102640100 - 102644883	0	ENSTGUT00000014069
15603974	5.66	5.87	0.09	0.12	-1.16	0.041447	0.565526	ILDR2	Transmembrane and immunoglobulin domain-containing protein C1orf32 [Taeniopygia guttata]	chr1	102680082 - 102706901	0	ENSTGUT00000014071
15603984	5.37	5.39	0.08	0.07	-1.01	0.588966	0.854296	XP_002191138.1		chr1	102746951 - 102755457	0	ENSTGUT00000014072
15603991	5.88	6.02	0.17	0.13	-1.1	0.142571	0.628503	CD2	T-cell surface antigen CD2 Precursor (T-cell surface antigen T11/Leu-5)(LFA-2)(LFA-3 receptor)(Erythrocyte receptor)(Rosette receptor)(CD2 antigen) [Taeniopygia guttata]	chr1	102773483 - 102776513	0	ENSTGUT00000014073
15603994	6.99	6.87	0.11	0.11	1.09	0.410867	0.774267	PTGFRN	Prostaglandin F2 receptor negative regulator Precursor (Prostaglandin F2-alpha receptor regulatory protein)(Prostaglandin F2-alpha receptor-associated protein)(CD9 partner 1)(CD9P-1)(CD315 antigen) [Taeniopygia guttata]	chr1	102855049 - 102888999	0	ENSTGUT00000014074
15604003	5.38	5.57	0.12	0.31	-1.14	0.329953	0.735941	IGSF2	Immunoglobulin superfamily member 2 Precursor (Glu-Trp-Ile EWI motif-containing protein 101)(EWI-101)(Cell surface glycoprotein V7)(CD101 antigen) [Taeniopygia guttata]	chr1	102904632 - 102918640	0	ENSTGUT00000014075
15604011	6.5	6.64	0.17	0.1	-1.1	0.621796	0.868518	IGSF3	Immunoglobulin superfamily member 3 Precursor (EWI-3) [Taeniopygia guttata]	chr1	103055540 - 103119123	0	ENSTGUT00000014076
15604021	4.82	5.2	0.24	0.23	-1.3	0.069975	0.58124	CD80	T-lymphocyte activation antigen CD80 Precursor (Activation B7-1 antigen)(CTLA-4 counter-receptor B7.1)(B7)(BB1)(CD80 antigen) [Taeniopygia guttata]	chr1	103063136 - 103167202	0	ENSTGUT00000014077; ENSTGUT00000014078
15604029	3.16	3.4	0.13	0.18	-1.18	0.118049	0.610905			chr1	103173624 - 103173737	0	ENSTGUT00000014080
15604031	7.44	7.26	0.19	0.14	1.13	0.300401	0.720321	BCL9	B-cell CLL/lymphoma 9 protein (B-cell lymphoma 9 protein)(Bcl-9)(Protein legless homolog) [Taeniopygia guttata]	chr1	103289472 - 103299852	0	ENSTGUT00000014083
15604037	4.74	5.15	0.41	0.25	-1.34	0.481459	0.806952	GJA8	Gap junction alpha-8 protein (Connexin-50)(Cx50)(Lens fiber protein MP70) [Taeniopygia guttata]	chr1	103387907 - 103389194	0	ENSTGUT00000014087
15604040	6.16	6.28	0.13	0.13	-1.08	0.685944	0.893092	GPR89B	Protein GPR89 (Putative MAPK-activating protein PM01)(Putative NF-kappa-B-activating protein 90) [Taeniopygia guttata]	chr1	103398108 - 103414122	0	ENSTGUT00000014088
15604047	6.06	5.81	0.17	0.25	1.19	0.543728	0.836938			chr1	103416000 - 103423357	0	ENSTGUT00000018973
15604056	4.5	4.39	0.29	0.2	1.09	0.662802	0.884248	POU1F1	Pituitary-specific positive transcription factor 1 (Pit-1)(Growth hormone factor 1)(GHF-1) [Taeniopygia guttata]	chr1	103729797 - 103739117	0	ENSTGUT00000014091
15604064	5.08	5.16	0.09	0.09	-1.06	0.069382	0.5806	VGLL3	Transcription cofactor vestigial-like protein 3 (Vgl-3) [Taeniopygia guttata]	chr1	103821287 - 103821541	0	ENSTGUT00000014093
15604066	6.17	6.09	0.05	0.23	1.06	0.644845	0.87645	GBE1	1,4-alpha-glucan-branching enzyme (EC 2.4.1.18)(Glycogen-branching enzyme)(Brancher enzyme) [Taeniopygia guttata]	chr1	105820640 - 105934310	0	ENSTGUT00000014096
15604083	7.58	7.1	0.15	0.38	1.4	0.085875	0.585736	ROBO1	Roundabout homolog 1 Precursor (H-Robo-1)(Deleted in U twenty twenty) [Taeniopygia guttata]	chr1	107094521 - 107228509	0	ENSTGUT00000014097
15604105	8.29	8.4	0.31	0.4	-1.08	0.440053	0.789035	USP25	Ubiquitin carboxyl-terminal hydrolase 25 (EC 3.1.2.15)(Ubiquitin thioesterase 25)(Ubiquitin-specific-processing protease 25)(Deubiquitinating enzyme 25)(USP on chromosome 21) [Taeniopygia guttata]	chr1	109274455 - 109345709	0	ENSTGUT00000014105
15604130	2.77	2.71	0.18	0.54	1.04	0.513798	0.823638			chr1	109661965 - 109662045	0	ENSTGUT00000018365
15604132	2.46	2.44	0.22	0.04	1.02	0.613406	0.864909			chr1	109662677 - 109662770	0	ENSTGUT00000018793
15604134	4.21	4.64	0.26	0.36	-1.34	0.189725	0.660254			chr1	109696646 - 109696735	0	ENSTGUT00000018250
15604136	9.2	8.94	0.05	0.06	1.19	0.003166	0.562145	CXADR	Coxsackievirus and adenovirus receptor Precursor (Coxsackievirus B-adenovirus receptor)(HCVADR)(hCAR)(CVB3-binding protein) [Taeniopygia guttata]	chr1	109983862 - 109987589	0	ENSTGUT00000014107
15604141	2.62	2.89	0.25	0.17	-1.21	0.494584	0.812218	CHODL	Chondrolectin Precursor (Transmembrane protein MT75) [Taeniopygia guttata]	chr1	110250012 - 110261021	0	ENSTGUT00000014110
15604147	3.44	3.68	0.06	0.08	-1.19	0.008399	0.565526	NCAM2	Neural cell adhesion molecule 2 Precursor (N-CAM 2) [Taeniopygia guttata]	chr1	111412876 - 111699943	0	ENSTGUT00000014112
15604167	2.17	2.02	0.37	0.18	1.11	0.939394	0.98289			chr1	112588982 - 112589044	0	ENSTGUT00000018788
15604169	4.03	3.89	0.29	0.49	1.1	0.859077	0.957724	JAM2	Junctional adhesion molecule B Precursor (JAM-B)(Junctional adhesion molecule 2)(Vascular endothelial junction-associated molecule)(VE-JAM)(CD322 antigen) [Taeniopygia guttata]	chr1	112635667 - 112650356	0	ENSTGUT00000014114
15604177	6.72	6.74	0.1	0.18	-1.01	0.921632	0.978364	GABPA	GA-binding protein alpha chain (GABP subunit alpha)(Transcription factor E4TF1-60)(Nuclear respiratory factor 2 subunit alpha) [Taeniopygia guttata]	chr1	112663026 - 112683096	0	ENSTGUT00000014116
15604187	6.43	6.61	0.17	0.12	-1.13	0.247576	0.6936	XP_002187284.1		chr1	112877716 - 112882832	0	ENSTGUT00000014120
15604190	4.69	4.93	0.16	0.07	-1.18	0.05523	0.571483	MOGAT2	2-acylglycerol O-acyltransferase 2 (EC 2.3.1.22)(Monoacylglycerol O-acyltransferase 2)(Acyl CoA:monoacylglycerol acyltransferase 2)(MGAT2)(hMGAT2)(Diacylglycerol acyltransferase 2-like protein 5)(Diacylglycerol O-acyltransferase candidate 5)(hDC5) [Taeniopygia guttata]	chr1	112954217 - 112989691	0	ENSTGUT00000014121
15604197	5.6	5.57	0.03	0.12	1.03	0.445416	0.791901	DGAT2	Diacylglycerol O-acyltransferase 2 (EC 2.3.1.20)(Diglyceride acyltransferase 2) [Taeniopygia guttata]	chr1	113012517 - 113045038	0	ENSTGUT00000014122
15604207	6.48	6.46	0.08	0.12	1.02	0.865721	0.960271	UVRAG	UV radiation resistance-associated gene protein (p63) [Taeniopygia guttata]	chr1	113056282 - 113150274	0	ENSTGUT00000014123
15604223	3.62	3.41	0.23	0.19	1.15	0.307112	0.723484	U2	U2 spliceosomal RNA [Source: RFAM;Acc:RF00004]	chr1	113372901 - 113373087	0	ENSTGUT00000018369
15604225	6.93	6.78	0.07	0.12	1.11	0.095723	0.594276	C11orf30	Protein EMSY [Taeniopygia guttata]	chr1	113438515 - 113477779	0	ENSTGUT00000014126
15604239	6.7	6.8	0.19	0.22	-1.07	0.899969	0.970761	WDR73	WD repeat-containing protein 73 [Taeniopygia guttata]	chr1	113600923 - 113608776	0	ENSTGUT00000014129; ENSTGUT00000014130
15604249	7.18	7.46	0.14	0.12	-1.21	0.165585	0.643929			chr1	113730405 - 113753571	0	ENSTGUT00000014135
15604253	6.75	7.07	0.11	0.09	-1.25	0.031641	0.565526	XP_002187730.1		chr1	113768827 - 113800960	0	ENSTGUT00000014136
15604261	6.7	6.91	0.13	0.1	-1.16	0.079732	0.585736	PHOX2A	Paired mesoderm homeobox protein 2A (Paired-like homeobox 2A)(Aristaless homeobox protein homolog)(ARIX1 homeodomain protein) [Taeniopygia guttata]	chr1	113803695 - 113805260	0	ENSTGUT00000014137
15604264	8.01	7.96	0.08	0.19	1.03	0.26636	0.704354	C11orf51	chromosome 11 open reading frame 51 [Source:HGNC Symbol;Acc:24531]	chr1	113823614 - 113824600	0	ENSTGUT00000019048
15604267	7.25	7.11	0.09	0.21	1.1	0.339968	0.740746	C21orf66	GC-rich sequence DNA-binding factor homolog [Taeniopygia guttata]	chr1	113824672 - 113902207	0	ENSTGUT00000014140
15604286	7.78	7.8	0.12	0.18	-1.01	0.525034	0.830021	XP_002189080.1		chr1	113831911 - 113836124	0	ENSTGUT00000014142
15604291	8.25	8.32	0.02	0.14	-1.04	0.594864	0.85726	NUMA1	Nuclear mitotic apparatus protein 1 (NuMA protein)(SP-H antigen) [Taeniopygia guttata]	chr1	113838619 - 113847388	0	ENSTGUT00000014143; ENSTGUT00000014144
15604305	8.9	8.87	0.21	0.06	1.02	0.543408	0.836928	CEP110-2	Centriolin (110 kDa centrosomal protein)(Centrosomal protein 1) [Taeniopygia guttata]	chr1	113848385 - 113853849	0	ENSTGUT00000014145
15604319	7.15	7.23	0.1	0.09	-1.05	0.136605	0.625721	RNF121	RING finger protein 121 [Taeniopygia guttata]	chr1	113862332 - 113869188	0	ENSTGUT00000014146
15604327	5.88	5.67	0.19	0.14	1.16	0.377459	0.756091	CCT8	T-complex protein 1 subunit theta (TCP-1-theta)(CCT-theta)(Renal carcinoma antigen NY-REN-15) [Taeniopygia guttata]	chr1	114014045 - 114024742	0	ENSTGUT00000014149
15604335	6.38	5.97	0.15	0.23	1.33	0.069123	0.5806	RWDD2B	RWD domain-containing protein 2B [Taeniopygia guttata]	chr1	114045794 - 114047933	0	ENSTGUT00000014151
15604340	7.4	7.39	0.19	0.07	1	0.401007	0.767545	RNF160	Zinc finger protein 294 (RING finger protein 160) [Taeniopygia guttata]	chr1	114050404 - 114084446	0	ENSTGUT00000014152
15604367	1.9	2.19	0.18	0.19	-1.23	0.053832	0.567885	GUCA1C	Guanylyl cyclase-activating protein 3 (GCAP 3)(Guanylate cyclase activator 1C) [Taeniopygia guttata]	chr1	115196042 - 115229604	0	ENSTGUT00000014163
15604370	4.43	4.38	0.31	0.23	1.04	0.782177	0.932943			chr1	115241764 - 115262189	0	ENSTGUT00000014164; ENSTGUT00000014165
15604380	4.6	4.55	0.26	0.32	1.03	0.946771	0.985094			chr1	115357457 - 115365042	0	ENSTGUT00000014167
15604388	5.78	5.79	0.22	0.51	-1.01	0.648167	0.877678	SH2D1B-1	SH2 domain-containing protein 1B (EWS/FLI1-activated transcript 2)(EAT-2) [Taeniopygia guttata]	chr1	115381778 - 115386722	0	ENSTGUT00000014168
15604391	5.08	5.05	0.13	0.02	1.01	0.852281	0.956512	KIAA1524	Protein CIP2A (Cancerous inhibitor of PP2A)(p90 autoantigen) [Taeniopygia guttata]	chr1	115392230 - 115417136	0	ENSTGUT00000014169
15604402	3.94	4.31	0.02	0.25	-1.29	0.066352	0.580254	MYH15	Myosin-15 (Myosin heavy chain 15) [Taeniopygia guttata]	chr1	115437725 - 115498996	0	ENSTGUT00000014170
15604429	5.51	5.67	0.14	0.16	-1.12	0.537952	0.833942	IFT57	Intraflagellar transport protein 57 homolog (HIP1-interacting protein)(Estrogen-related receptor beta-like protein 1)(Dermal papilla-derived protein 8)(MHS4R2) [Taeniopygia guttata]	chr1	115493765 - 115508437	0	ENSTGUT00000014172
15604436	7.16	7.1	0.28	0.35	1.04	0.761224	0.923976	CD47	Leukocyte surface antigen CD47 Precursor (Integrin-associated protein)(IAP)(Antigenic surface determinant protein OA3)(Protein MER6)(CD47 antigen) [Taeniopygia guttata]	chr1	115524075 - 115539825	0	ENSTGUT00000014173
15604440	5.43	5.55	0.22	0.03	-1.09	0.27409	0.707557	CBLB	E3 ubiquitin-protein ligase CBL-B (EC 6.3.2.-)(Signal transduction protein CBL-B)(SH3-binding protein CBL-B)(Casitas B-lineage lymphoma proto-oncogene b)(RING finger protein 56) [Taeniopygia guttata]	chr1	116214516 - 116332474	0	ENSTGUT00000014175
15604458	7.63	7.49	0.09	0.2	1.1	0.812222	0.94287	RPL24	60S ribosomal protein L24 (Ribosomal protein L30) [Taeniopygia guttata]	chr1	117733251 - 117736793	0	ENSTGUT00000014182
15604466	6.78	6.52	0.08	0.12	1.2	0.071532	0.581346	ZBTB11	Zinc finger and BTB domain-containing protein 11 [Taeniopygia guttata]	chr1	117739442 - 117772023	0	ENSTGUT00000014183
15604478	4.19	4.19	0.44	0.08	-1.01	0.974583	0.994063	TXNL4B	Thioredoxin-like protein 4B (Dim1-like protein) [Taeniopygia guttata]	chr1	117789671 - 117791474	0	ENSTGUT00000014186
15604484	6.32	6.51	0.21	0.24	-1.15	0.842663	0.952804	SENP7	Sentrin-specific protease 7 (EC 3.4.22.-)(Sentrin/SUMO-specific protease SENP7)(SUMO-1-specific protease 2) [Taeniopygia guttata]	chr1	117827692 - 117840519	0	ENSTGUT00000014188
15604498	3.95	3.97	0.06	0.31	-1.01	0.916493	0.976459	IMPG2	Interphotoreceptor matrix proteoglycan 2 Precursor (Sialoprotein associated with cones and rods proteoglycan)(Spacrcan)(Interphotoreceptor matrix proteoglycan of 200 kDa)(IPM 200) [Taeniopygia guttata]	chr1	117846259 - 117884094	0	ENSTGUT00000014189
15604516	6.6	6.18	0.15	0.26	1.34	0.073056	0.581346			chr1	117957772 - 117974729	0	ENSTGUT00000014190; ENSTGUT00000014191; ENSTGUT00000014192
15604527	7.02	6.28	0.39	0.42	1.67	0.125564	0.614836	ABI3BP	Target of Nesh-SH3 Precursor (Tarsh)(Nesh-binding protein)(NeshBP)(ABI gene family member 3-binding protein) [Taeniopygia guttata]	chr1	118028466 - 118048567	0	ENSTGUT00000014193
15604536	8	7.96	0.05	0.17	1.03	0.734069	0.912716	TOMM70A	Mitochondrial import receptor subunit TOM70 (Mitochondrial precursor proteins import receptor)(Translocase of outer membrane 70 kDa subunit) [Taeniopygia guttata]	chr1	118135641 - 118162829	0	ENSTGUT00000014197
15604549	6.68	6.79	0.04	0.2	-1.08	0.310678	0.725951	C3orf26	Uncharacterized protein C3orf26 [Taeniopygia guttata]	chr1	118452199 - 118468577	0	ENSTGUT00000014201
15604559	4.31	4.54	0.4	0.24	-1.17	0.49484	0.812477	TMEM30C	transmembrane protein 30C [Taeniopygia guttata]	chr1	118469303 - 118480523	0	ENSTGUT00000014202
15604567	7.33	7.28	0.15	0.1	1.03	0.90733	0.973015	RUNX1	Runt-related transcription factor 1 (Core-binding factor subunit alpha-2)(CBF-alpha-2)(Acute myeloid leukemia 1 protein)(Oncogene AML-1)(Polyomavirus enhancer-binding protein 2 alpha B subunit)(PEBP2-alpha B)(PEA2-alpha B)(SL3-3 enhancer factor 1 alpha B [Taeniopygia guttata]	chr1	73262 - 229706	0	ENSTGUT00000004907
15604573	5.22	5.34	0.45	0.12	-1.09	0.65924	0.882702	SETD4	SET domain-containing protein 4 [Taeniopygia guttata]	chr1	631113 - 638630	0	ENSTGUT00000004924
15604584	5.83	5.96	0.36	0.11	-1.09	0.500412	0.815426	CLDN14	Claudin-14 [Taeniopygia guttata]	chr1	796723 - 797400	0	ENSTGUT00000005036
15604586	5.53	5.62	0.07	0.16	-1.06	0.612226	0.864419	HLCS	Biotin--protein ligase (EC 6.3.4.-)(Biotin apo-protein ligase) [Includes Biotin--[methylmalonyl-CoA-carboxytransferase] ligase(EC 6.3.4.9);Biotin--[propionyl-CoA-carboxylase [ATP-hydrolyzing]] ligase(EC 6.3.4.10)(Holocarboxylase synthetase)(HCS);Biotin--[ [Taeniopygia guttata]	chr1	975914 - 985470	0	ENSTGUT00000005075
15604592	6.19	6.44	0.14	0.71	-1.19	0.388802	0.762133	PIGP	Phosphatidylinositol N-acetylglucosaminyltransferase subunit P (EC 2.4.1.198)(Phosphatidylinositol-glycan biosynthesis class P protein)(PIG-P)(Down syndrome critical region protein 5)(Down syndrome critical region protein C) [Taeniopygia guttata]	chr1	1041800 - 1235880	0	ENSTGUT00000005080
15604598	6.8	6.94	0.25	0.32	-1.1	0.437193	0.787259	DSCR3	Down syndrome critical region protein 3 (Down syndrome critical region protein A) [Taeniopygia guttata]	chr1	1101148 - 1114650	0	ENSTGUT00000005148
15604605	4.38	4.47	0.31	0.06	-1.06	0.730682	0.91158	KCNJ6	G protein-activated inward rectifier potassium channel 2 (GIRK2)(Potassium channel, inwardly rectifying subfamily J member 6)(Inward rectifier K(+) channel Kir3.2)(KATP-2)(BIR1) [Taeniopygia guttata]	chr1	1233052 - 1273267	0	ENSTGUT00000005185
15604609	6.78	6.86	0.16	0.08	-1.06	0.989357	0.99618	ERG	Transcriptional regulator ERG (Transforming protein ERG) [Taeniopygia guttata]	chr1	1625098 - 1761745	0	ENSTGUT00000005217
15604619	4.86	4.93	0.12	0.25	-1.04	0.722996	0.909743	PSMG1	Proteasome assembly chaperone 1 (PAC-1)(Down syndrome critical region protein 2)(Chromosome 21 leucine-rich protein)(C21-LRP) [Taeniopygia guttata]	chr1	2077748 - 2080878	0	ENSTGUT00000005254
15604623	7.15	7.26	0.14	0.29	-1.08	0.492979	0.81158	BRWD1	Bromodomain and WD repeat-containing protein 1 (WD repeat-containing protein 9) [Taeniopygia guttata]	chr1	2086704 - 2127695	0	ENSTGUT00000005301
15604654	8.66	8.43	0.2	0.11	1.17	0.440709	0.789035	HMGN1	Non-histone chromosomal protein HMG-14 (High-mobility group nucleosome-binding domain-containing protein 1) [Taeniopygia guttata]	chr1	2132708 - 2136836	0	ENSTGUT00000005309
15604658	3.85	3.75	0.18	0.3	1.07	0.708067	0.903935	LCA5L	Lebercilin-like protein (Leber congenital amaurosis 5-like protein) [Taeniopygia guttata]	chr1	2152199 - 2155609	0	ENSTGUT00000005326
15604662	5.36	5.47	0.19	0.13	-1.07	0.61127	0.863939	DSCAM	Down syndrome cell adhesion molecule Precursor (CHD2) [Taeniopygia guttata]	chr1	2421764 - 2692362	0	ENSTGUT00000005413
15604683	6.75	6.73	0.24	0.26	1.01	0.733432	0.912644	XP_002186699.1		chr1	2585447 - 2622095	0	ENSTGUT00000005420
15604688	4.84	5.32	0.24	0.17	-1.4	0.147484	0.633199			chr1	2942291 - 2947827	0	ENSTGUT00000005448
15604691	5.34	5.16	0.1	0.12	1.13	0.120503	0.610905	TMPRSS2	Transmembrane protease, serine 2 Precursor (EC 3.4.21.-)(Serine protease 10) [Contains Transmembrane protease, serine 2 non-catalytic chain;Transmembrane protease, serine 2 catalytic chain] [Taeniopygia guttata]	chr1	3311303 - 3329958	0	ENSTGUT00000005623
15604697	6.5	6.49	0.08	0.1	1.01	0.952222	0.986846	RIPK4	Receptor-interacting serine/threonine-protein kinase 4 (EC 2.7.11.1)(Ankyrin repeat domain-containing protein 3)(PKC-delta-interacting protein kinase) [Taeniopygia guttata]	chr1	3425198 - 3459227	0	ENSTGUT00000005641
15604706	7.27	7.14	0.12	0.01	1.09	0.32482	0.733948	PRDM15-1	PR domain zinc finger protein 15 (PR domain-containing protein 15)(Zinc finger protein 298) [Taeniopygia guttata]	chr1	3493219 - 3522591	0	ENSTGUT00000005697
15604730	9.11	8.87	0.1	0.12	1.19	0.042643	0.566051	C2CD2	C2 domain-containing protein 2 Precursor [Taeniopygia guttata]	chr1	3541261 - 3575729	0	ENSTGUT00000005731
15604746	6.26	6.25	0.16	0.17	1.01	0.512116	0.82264	ZNF295	Zinc finger protein 295 (Zinc finger and BTB domain-containing protein 21) [Taeniopygia guttata]	chr1	3589750 - 3592923	0	ENSTGUT00000005735
15604748	4.77	4.5	0.58	0.33	1.2	0.377428	0.756091	TFF2	Trefoil factor 2 Precursor (Spasmolytic polypeptide)(SP)(Spasmolysin) [Taeniopygia guttata]	chr1	3856187 - 3857890	0	ENSTGUT00000005793
15604751	5.65	5.59	0.21	0.19	1.04	0.360693	0.749301	TMPRSS3	Transmembrane protease, serine 3 (EC 3.4.21.-)(Tumor-associated differentially-expressed gene 12 protein)(Serine protease TADG-12) [Taeniopygia guttata]	chr1	3888738 - 3907127	0	ENSTGUT00000005826
15604763	3.55	3.71	0.23	0.35	-1.12	0.377243	0.756091	RSPH1	Radial spoke head 1 homolog (Testis-specific gene A2 protein)(Male meiotic metaphase chromosome-associated acidic protein)(Meichroacidin)(Cancer/testis antigen 79)(CT79) [Taeniopygia guttata]	chr1	3947704 - 3952812	0	ENSTGUT00000005883
15604771	6.98	7	0.19	0.18	-1.02	0.587956	0.853847	WDR4	WD repeat-containing protein 4 [Taeniopygia guttata]	chr1	4083684 - 4107031	0	ENSTGUT00000005956
15604783	4.55	4.82	0.21	0.26	-1.2	0.187825	0.660018			chr1	4198976 - 4203174	0	ENSTGUT00000005997
15604789	6.08	6.5	0.2	0.26	-1.34	0.107984	0.604378			chr1	4206764 - 4209990	0	ENSTGUT00000006003
15604793	4.29	4.25	0.32	0.22	1.03	0.379965	0.757435	CBS	Cystathionine beta-synthase (EC 4.2.1.22)(Serine sulfhydrase)(Beta-thionase) [Taeniopygia guttata]	chr1	4216036 - 4221437	0	ENSTGUT00000006005
15604797	7.72	7.63	0.08	0.08	1.06	0.528087	0.831006	XP_002189658.1		chr1	4233372 - 4248961	0	ENSTGUT00000006041
15604806	7.69	7.7	0.23	0.02	-1	0.697413	0.89819	U2AF1	Splicing factor U2AF 35 kDa subunit (U2 auxiliary factor 35 kDa subunit)(U2 snRNP auxiliary factor small subunit) [Taeniopygia guttata]	chr1	4266644 - 4281032	0	ENSTGUT00000006088
15604816	9.41	9.72	0.18	0.27	-1.24	0.079963	0.585736	SIK1	Serine/threonine-protein kinase SNF1-like kinase 1 (Serine/threonine-protein kinase SNF1LK)(EC 2.7.11.1)(Salt-inducible kinase 1)(SIK-1)(SIK1) [Taeniopygia guttata]	chr1	4474760 - 4485040	0	ENSTGUT00000006131
15604823	4.53	4.74	0.27	0.33	-1.16	0.803629	0.940708	HSF2BP	Heat shock factor 2-binding protein [Taeniopygia guttata]	chr1	4581201 - 4609006	0	ENSTGUT00000006144
15604829	3.88	3.94	0.02	0.32	-1.05	0.7178	0.90812	ICOSLG	ICOS ligand Precursor (B7 homolog 2)(B7-H2)(B7-like protein Gl50)(B7-related protein 1)(B7RP-1)(CD275 antigen) [Taeniopygia guttata]	chr1	4947214 - 4995319	0	ENSTGUT00000006288
15604834	9.81	10.03	0.17	0.05	-1.17	0.150877	0.634332	UTX	Histone demethylase UTX (EC 1.14.11.-)(Ubiquitously transcribed X chromosome tetratricopeptide repeat protein)(Ubiquitously transcribed TPR protein on the X chromosome)(Lysine demethylase 6A) [Taeniopygia guttata]	chr1	5448120 - 5598231	0	ENSTGUT00000006361
15604854	5.3	5.9	0.38	0.19	-1.52	0.067414	0.580254	MAOA	Amine oxidase [flavin-containing] A (EC 1.4.3.4)(Monoamine oxidase type A)(MAO-A) [Taeniopygia guttata]	chr1	5893848 - 5926789	0	ENSTGUT00000006603
15604863	3.86	3.89	0.2	0.09	-1.02	0.790881	0.936323	GPR82	Probable G-protein coupled receptor 82 [Taeniopygia guttata]	chr1	6465223 - 6466209	0	ENSTGUT00000006665
15604865	6.15	5.87	0.34	0.31	1.21	0.280192	0.712618	GPR34	Probable G-protein coupled receptor 34 [Taeniopygia guttata]	chr1	6473719 - 6474648	0	ENSTGUT00000006670
15604867	4.66	4.84	0.06	0.29	-1.13	0.983472	0.99521	NYX	Nyctalopin Precursor [Taeniopygia guttata]	chr1	6575942 - 6577249	0	ENSTGUT00000006673
15604869	9.93	9.84	0.1	0.09	1.06	0.419924	0.779248	DDX3X	ATP-dependent RNA helicase DDX3X (EC 3.6.1.-)(DEAD box protein 3, X-chromosomal)(Helicase-like protein 2)(HLP2)(DEAD box, X isoform) [Taeniopygia guttata]	chr1	6611621 - 6624664	0	ENSTGUT00000006740
15604888	7.78	7.52	0.12	0.1	1.2	0.038059	0.565526	USP9X	Probable ubiquitin carboxyl-terminal hydrolase FAF-X (EC 3.1.2.15)(Ubiquitin thioesterase FAF-X)(Ubiquitin-specific-processing protease FAF-X)(Deubiquitinating enzyme FAF-X)(Fat facets protein-related, X-linked)(Ubiquitin-specific protease 9, X chromosome [Taeniopygia guttata]	chr1	6670566 - 6754375	0	ENSTGUT00000006863
15604924	8.71	8.6	0.15	0.15	1.08	0.53051	0.831811	ATP6AP2	Renin receptor Precursor (Renin/prorenin receptor)(ATPase H(+)-transporting lysosomal accessory protein 2)(ATPase H(+)-transporting lysosomal-interacting protein 2)(Vacuolar ATP synthase membrane sector-associated protein M8-9)(V-ATPase M8.9 subunit)(ATP6 [Taeniopygia guttata]	chr1	6881955 - 6890420	0	ENSTGUT00000006892
15604934	9.04	9.26	0.18	0.09	-1.16	0.110104	0.606168			chr1	7513084 - 7513462	0	ENSTGUT00000006917
15604936	6.23	6.22	0.28	0.03	1	0.98129	0.995022	TSPAN7	Tetraspanin-7 (Tspan-7)(Transmembrane 4 superfamily member 2)(Cell surface glycoprotein A15)(T-cell acute lymphoblastic leukemia-associated antigen 1)(TALLA-1)(Membrane component, X chromosome, surface marker 1)(CD231 antigen) [Taeniopygia guttata]	chr1	7555226 - 7658912	0	ENSTGUT00000006954
15604946	3.24	3.31	0.11	0.51	-1.05	0.419882	0.779248	OTC	Ornithine carbamoyltransferase, mitochondrial Precursor (EC 2.1.3.3)(Ornithine transcarbamylase)(OTCase) [Taeniopygia guttata]	chr1	7707668 - 7736289	0	ENSTGUT00000006972
15604953	4.51	4.4	0.16	0.07	1.08	0.289469	0.717168	SYTL5	Synaptotagmin-like protein 5 [Taeniopygia guttata]	chr1	7869961 - 7919159	0	ENSTGUT00000007030
15604970	6.16	6.54	0.13	0.38	-1.3	0.355576	0.747776	CYBB	Cytochrome b-245 heavy chain (EC 1.-.-.-)(p22 phagocyte B-cytochrome)(Neutrophil cytochrome b 91 kDa polypeptide)(Heme-binding membrane glycoprotein gp91phox)(CGD91-phox)(gp91-phox)(gp91-1)(Cytochrome b(558) subunit beta)(Cytochrome b558 subunit beta)(Sup [Taeniopygia guttata]	chr1	7981080 - 8000069	0	ENSTGUT00000007099
15604978	4.69	4.99	0.17	0.03	-1.23	0.110684	0.606168	XK	Membrane transport protein XK (Kx antigen)(Kell complex 37 kDa component)(XK-related protein 1) [Taeniopygia guttata]	chr1	8012158 - 8026381	0	ENSTGUT00000007110
15604982	5.21	5.51	0.18	0.07	-1.23	0.213838	0.674265	LANCL3	LanC-like protein 3 [Taeniopygia guttata]	chr1	8036043 - 8066427	0	ENSTGUT00000007118
15604988	7.73	7.37	0.09	0.33	1.28	0.397649	0.765196	GK	Glycerol kinase (EC 2.7.1.30)(ATP:glycerol 3-phosphotransferase)(Glycerokinase)(GK) [Taeniopygia guttata]	chr1	10339085 - 10360429	0	ENSTGUT00000007346
15605007	3.39	3.26	0.11	0.2	1.09	0.211422	0.673253	IL1RAPL1	X-linked interleukin-1 receptor accessory protein-like 1 Precursor (IL1RAPL-1)(Oligophrenin-4)(Three immunoglobulin domain-containing IL-1 receptor-related 2)(TIGIRR-2) [Taeniopygia guttata]	chr1	10652160 - 10993131	0	ENSTGUT00000007369
15605017	5.45	5.49	0.22	0.05	-1.03	0.739051	0.915125	POLA1	DNA polymerase alpha catalytic subunit (EC 2.7.7.7) [Taeniopygia guttata]	chr1	12576353 - 12660153	0	ENSTGUT00000007433
15605042	3.13	3.72	0.28	0.21	-1.51	0.188692	0.660254	SCARNA24	Small Cajal body specific RNA 24 [Source: RFAM;Acc:RF00422]	chr1	12632263 - 12632393	0	ENSTGUT00000019409
15605044	7.32	7.35	0.12	0.33	-1.02	0.76221	0.92455	PDK3	[Pyruvate dehydrogenase [lipoamide]] kinase isozyme 3, mitochondrial Precursor (EC 2.7.11.2)(Pyruvate dehydrogenase kinase isoform 3) [Taeniopygia guttata]	chr1	12720867 - 12770662	0	ENSTGUT00000007491
15605056	5.56	5.48	0.14	0.11	1.06	0.381478	0.757883	XP_002192511.1		chr1	12801818 - 12809614	0	ENSTGUT00000007502
15605064	8.85	8.9	0.07	0.05	-1.04	0.432862	0.784603	ZFX	Zinc finger X-chromosomal protein [Taeniopygia guttata]	chr1	12846321 - 12861475	0	ENSTGUT00000007518
15605072	9.92	9.81	0.24	0.09	1.08	0.388591	0.762044	EIF2S3	Eukaryotic translation initiation factor 2 subunit 3 (Eukaryotic translation initiation factor 2 subunit gamma)(eIF-2-gamma) [Taeniopygia guttata]	chr1	12881034 - 12894883	0	ENSTGUT00000007562
15605080	7.95	8.37	0.06	0.24	-1.33	0.02282	0.565526	SAT1	Diamine acetyltransferase 1 (EC 2.3.1.57)(Spermidine/spermine N(1)-acetyltransferase 1)(SSAT-1)(SSAT)(Putrescine acetyltransferase)(Polyamine N-acetyltransferase 1) [Taeniopygia guttata]	chr1	12978405 - 12981092	0	ENSTGUT00000007597
15605089	6.32	6.57	0.12	0.2	-1.19	0.127439	0.614901	PRDX4	Peroxiredoxin-4 (EC 1.11.1.15)(Prx-IV)(Thioredoxin peroxidase AO372)(Thioredoxin-dependent peroxide reductase A0372)(Antioxidant enzyme AOE372)(AOE37-2) [Taeniopygia guttata]	chr1	13019387 - 13025258	0	ENSTGUT00000007637
15605096	5.87	5.64	0.14	0.22	1.17	0.189378	0.660254	PTCHD1	Patched domain-containing protein 1 [Taeniopygia guttata]	chr1	13121945 - 13154863	0	ENSTGUT00000007643
15605100	6.67	6.58	0.54	0.42	1.06	0.416387	0.777849	PHEX	Phosphate-regulating neutral endopeptidase (EC 3.4.24.-)(Metalloendopeptidase homolog PEX)(X-linked hypophosphatemia protein)(HYP)(Vitamin D-resistant hypophosphatemic rickets protein) [Taeniopygia guttata]	chr1	13601055 - 13694007	0	ENSTGUT00000007703
15605122	6.92	6.86	0.47	0.1	1.04	0.805519	0.941276	SMS	Spermine synthase (SPMSY)(EC 2.5.1.22)(Spermidine aminopropyltransferase) [Taeniopygia guttata]	chr1	13712725 - 13740959	0	ENSTGUT00000007723
15605134	5.69	5.73	0.14	0.17	-1.03	0.441691	0.789725	MBTPS2	Membrane-bound transcription factor site-2 protease (Site-2 protease)(EC 3.4.24.85)(S2P endopeptidase)(Sterol regulatory element-binding proteins intramembrane protease) [Taeniopygia guttata]	chr1	13785728 - 13821600	0	ENSTGUT00000007741
15605146	6.49	6.14	0.12	0.37	1.27	0.23529	0.685151	CNKSR2	Connector enhancer of kinase suppressor of ras 2 (Connector enhancer of KSR2)(CNK2) [Taeniopygia guttata]	chr1	13909681 - 14083129	0	ENSTGUT00000007762
15605166	3.8	4.14	0.44	0.62	-1.26	0.325064	0.733948			chr1	14954716 - 14955497	0	ENSTGUT00000007901
15605170	6.64	6.62	0.07	0.22	1.02	0.851319	0.956001	PDHA1	Pyruvate dehydrogenase E1 component subunit alpha, somatic form, mitochondrial Precursor (EC 1.2.4.1)(PDHE1-A type I) [Taeniopygia guttata]	chr1	15040033 - 15052162	0	ENSTGUT00000007979
15605179	4.25	4.34	0.44	0.11	-1.06	0.975763	0.994235	PPEF1	Serine/threonine-protein phosphatase with EF-hands 1 (PPEF-1)(EC 3.1.3.16)(Protein phosphatase with EF calcium-binding domain)(PPEF)(Serine/threonine-protein phosphatase 7)(PP7) [Taeniopygia guttata]	chr1	15231944 - 15261968	0	ENSTGUT00000008070
15605198	5.53	5.24	0.07	0.13	1.22	0.017858	0.565526	CDKL5	Cyclin-dependent kinase-like 5 (EC 2.7.11.22)(Serine/threonine-protein kinase 9) [Taeniopygia guttata]	chr1	15303549 - 15391269	0	ENSTGUT00000008086; ENSTGUT00000008088
15605219	6.74	6.83	0.42	0.15	-1.07	0.301494	0.720815	RAI2	Retinoic acid-induced protein 2 [Taeniopygia guttata]	chr1	15559901 - 15560407	0	ENSTGUT00000008102
15605221	6.06	6.09	0.09	0.13	-1.03	0.382264	0.758677	BEND2	Uncharacterized protein CXorf20 [Taeniopygia guttata]	chr1	15736938 - 15747450	0	ENSTGUT00000008105
15605232	5.85	5.88	0.07	0.1	-1.02	0.92767	0.980202	NHS	Nance-Horan syndrome protein (Congenital cataracts and dental anomalies protein) [Taeniopygia guttata]	chr1	15776803 - 15801497	0	ENSTGUT00000008114
15605240	6.08	6.06	0.26	0.23	1.01	0.599139	0.858954	REPS2	RalBP1-associated Eps domain-containing protein 2 (RalBP1-interacting protein 2)(Partner of RalBP1) [Taeniopygia guttata]	chr1	16142184 - 16244553	0	ENSTGUT00000008136
15605256	7.05	6.98	0.07	0.38	1.05	0.265548	0.704063	CXorf15	Gamma-taxilin (Lipopolysaccharide-specific response protein 5) [Taeniopygia guttata]	chr1	16291867 - 16304401	0	ENSTGUT00000008189
15605266	6.35	6.21	0.18	0.15	1.1	0.146234	0.632916	SYAP1	Synapse-associated protein 1 [Taeniopygia guttata]	chr1	16325736 - 16342288	0	ENSTGUT00000008200
15605276	4.01	4.36	0.09	0.08	-1.27	0.003893	0.565526	GRPR	Gastrin-releasing peptide receptor (GRP-R)(GRP-preferring bombesin receptor) [Taeniopygia guttata]	chr1	16583022 - 16603851	0	ENSTGUT00000008262
15605280	7.53	7.6	0.15	0.02	-1.05	0.447099	0.792416	ZRSR2	U2 small nuclear ribonucleoprotein auxiliary factor 35 kDa subunit-related protein 2 (U2(RNU2) small nuclear RNA auxiliary factor 1-like 2)(CCCH type zinc finger, RNA-binding motif and serine/arginine rich protein 2)(Renal carcinoma antigen NY-REN-20) [So [Taeniopygia guttata]	chr1	16760512 - 16774932	0	ENSTGUT00000008296
15605288	9.08	8.63	0.14	0.12	1.36	0.020637	0.565526	MOSPD2	Motile sperm domain-containing protein 2 [Taeniopygia guttata]	chr1	17238794 - 17269279	0	ENSTGUT00000008475
15605303	2.3	2.26	0.13	0.11	1.03	0.474455	0.803958	GLRA2	Glycine receptor subunit alpha-2 Precursor [Taeniopygia guttata]	chr1	17321879 - 17448461	0	ENSTGUT00000008494
15605313	6.31	6.35	0.28	0.07	-1.02	0.239967	0.688459	OFD1	Oral-facial-digital syndrome 1 protein (Protein 71-7A) [Taeniopygia guttata]	chr1	17847738 - 17876024	0	ENSTGUT00000008548
15605334	4.81	3.78	0.54	0.41	2.04	0.192575	0.663113	RAB9A	Ras-related protein Rab-9A (Rab-9A) [Taeniopygia guttata]	chr1	17886048 - 17886836	0	ENSTGUT00000008561
15605337	5.56	5.95	0.31	0.28	-1.3	0.852771	0.956573	TCEANC	transcription elongation factor A (SII) N-terminal and central domain containing [Source:HGNC Symbol;Acc:28277]	chr1	17901409 - 17902491	0	ENSTGUT00000008563
15605339	6.05	6.24	0.16	0.12	-1.14	0.841653	0.952804	EGFL6	EGF-like domain-containing protein 6 Precursor (Multiple EGF-like domain protein 6)(Multiple epidermal growth factor-like domain protein 6)(MAM and EGF domains-containing gene protein) [Taeniopygia guttata]	chr1	17923016 - 17947750	0	ENSTGUT00000008576
15605343	7.89	8	0.12	0.1	-1.07	0.376735	0.756091	TMSB4X	Thymosin beta-4 (T beta-4)(Fx) [Contains Hematopoietic system regulatory peptide(Seraspenide)] [Taeniopygia guttata]	chr1	18273960 - 18275703	0	ENSTGUT00000008582
15605347	4.24	4.68	0.21	0.31	-1.36	0.460291	0.797879	TLR7	Toll-like receptor 7 Precursor [Taeniopygia guttata]	chr1	18331487 - 18334567	0	ENSTGUT00000008587
15605349	3.74	3.69	0.21	0.05	1.04	0.621918	0.868518	PRPS2	Ribose-phosphate pyrophosphokinase 2 (EC 2.7.6.1)(Phosphoribosyl pyrophosphate synthetase II)(PRS-II)(PPRibP) [Taeniopygia guttata]	chr1	18358742 - 18372009	0	ENSTGUT00000008599
15605356	3.5	3.92	0.37	0.41	-1.34	0.783737	0.933445	FRMPD4	FERM and PDZ domain-containing protein 4 (PDZ domain-containing protein 10) [Taeniopygia guttata]	chr1	18426995 - 18537251	0	ENSTGUT00000008621
15605372	1.57	1.6	0.19	0.08	-1.02	0.3838	0.759611	U5	U5 spliceosomal RNA [Source: RFAM;Acc:RF00020]	chr1	18680084 - 18680173	0	ENSTGUT00000019381
15605374	5.86	5.99	0.22	0.25	-1.1	0.795116	0.937764	MSL3L1	Male-specific lethal-3 protein-like 1 (MSL3-like 1)(Male-specific lethal-3 homolog 1) [Taeniopygia guttata]	chr1	18871103 - 18888774	0	ENSTGUT00000008641
15605388	8.89	8.77	0.19	0.07	1.09	0.819822	0.946233	XP_002198121.1		chr1	18922101 - 18922367	0	ENSTGUT00000008643
15605390	4.54	4.76	0.08	0.03	-1.17	0.024967	0.565526	CLCN4	Chloride channel protein 4 (ClC-4) [Taeniopygia guttata]	chr1	19790989 - 19817767	0	ENSTGUT00000008776
15605402	7.34	7.19	0.01	0.09	1.11	0.031268	0.565526	WWC3	Protein WWC3 [Taeniopygia guttata]	chr1	19835249 - 19892375	0	ENSTGUT00000008800
15605424	5.71	5.94	0.22	0.11	-1.17	0.127899	0.61508			chr1	19964980 - 19965606	0	ENSTGUT00000008805
15605426	7.31	7.5	0.12	0.09	-1.14	0.173627	0.651823	SHROOM2	Protein Shroom2 (Apical-like protein)(Protein APXL) [Taeniopygia guttata]	chr1	19986240 - 20035565	0	ENSTGUT00000008828
15605443	9.3	9.3	0.08	0.09	-1	0.997784	0.998854	TBL1X	F-box-like/WD repeat-containing protein TBL1X (Transducin beta-like 1X protein)(Transducin-beta-like 1, X-linked)(SMAP55) [Taeniopygia guttata]	chr1	20184079 - 20233412	0	ENSTGUT00000008880
15605457	5.56	5.93	0.43	0.14	-1.29	0.870268	0.961661	STS	Steryl-sulfatase Precursor (EC 3.1.6.2)(Steroid sulfatase)(Steryl-sulfate sulfohydrolase)(Arylsulfatase C)(ASC) [Taeniopygia guttata]	chr1	21336777 - 21421699	0	ENSTGUT00000008922
15605467	6.81	6.54	0.19	0.25	1.21	0.420492	0.779317	IRS2	Insulin receptor substrate 2 (IRS-2) [Taeniopygia guttata]	chr1	24134011 - 24136143	0	ENSTGUT00000009043
15605470	6.66	6.9	0.08	0.13	-1.19	0.017156	0.565526	COL4A1	Collagen alpha-1(IV) chain Precursor (Arresten) [Taeniopygia guttata]	chr1	24278639 - 24356555	0	ENSTGUT00000009118
15605506	6.52	6.65	0.2	0.14	-1.1	0.300957	0.720562	RAB20	Ras-related protein Rab-20 [Taeniopygia guttata]	chr1	24564245 - 24592771	0	ENSTGUT00000009154
15605509	4.78	4.71	0.13	0.13	1.05	0.951624	0.986647	CARS2	Probable cysteinyl-tRNA synthetase, mitochondrial Precursor (EC 6.1.1.16)(Cysteine--tRNA ligase)(CysRS) [Taeniopygia guttata]	chr1	24688329 - 24733696	0	ENSTGUT00000009206
15605525	5.61	5.71	0.25	0.17	-1.07	0.905168	0.972378	ANKRD10	Ankyrin repeat domain-containing protein 10 [Taeniopygia guttata]	chr1	24795591 - 24825930	0	ENSTGUT00000009214
15605532	2.24	2.54	0.09	0.25	-1.23	0.371763	0.754623			chr1	25391860 - 25392977	0	ENSTGUT00000009270
15605537	6.56	6.43	0.08	0.05	1.1	0.102233	0.599406	TUBGCP3	Gamma-tubulin complex component 3 (GCP-3)(hGCP3)(Spindle pole body protein Spc98 homolog)(hSpc98)(h104p) [Taeniopygia guttata]	chr1	25564573 - 25614225	0	ENSTGUT00000009335
15605555	4.86	4.85	0.19	0.18	1.01	0.973005	0.99359	PCID2	PCI domain-containing protein 2 (CSN12-like protein) [Taeniopygia guttata]	chr1	26011770 - 26023978	0	ENSTGUT00000009528
15605571	7.67	7.65	0.45	0.45	1.01	0.780333	0.932045	GRTP1	Growth hormone-regulated TBC protein 1 (TBC1 domain family member 6) [Taeniopygia guttata]	chr1	26088317 - 26121280	0	ENSTGUT00000009602
15605580	4.23	4.57	0.17	0.19	-1.27	0.064097	0.577627			chr1	26147400 - 26147774	0	ENSTGUT00000009603
15605582	5.15	5.16	0.07	0.08	-1.01	0.596482	0.858017	ADPRHL1	[Protein ADP-ribosylarginine] hydrolase-like protein 1 (ADP-ribosylhydrolase 2) [Taeniopygia guttata]	chr1	26157379 - 26177370	0	ENSTGUT00000009614
15605587	5.57	5.63	0.16	1.29	-1.04	0.361159	0.749385	DCUN1D2	DCN1-like protein 2 (Defective in cullin neddylation protein 1-like protein 2)(DCUN1 domain-containing protein 2) [Taeniopygia guttata]	chr1	26184610 - 26202767	0	ENSTGUT00000009637
15605594	4.3	4.16	0.32	0.15	1.11	0.851428	0.956001	ATP4B	Potassium-transporting ATPase subunit beta (Proton pump beta chain)(Gastric H(+)/K(+) ATPase subunit beta) [Taeniopygia guttata]	chr1	26299688 - 26305856	0	ENSTGUT00000009695
15605599	5.71	5.66	0.15	0.21	1.04	0.711062	0.905288	GAS6	Growth arrest-specific protein 6 Precursor (GAS-6)(AXL receptor tyrosine kinase ligand) [Taeniopygia guttata]	chr1	26414545 - 26452110	0	ENSTGUT00000009739
15605614	6.73	6.71	0.14	0.24	1.01	0.405211	0.770091	RASA3	Ras GTPase-activating protein 3 (GAP1(IP4BP))(Ins P4-binding protein) [Taeniopygia guttata]	chr1	26506967 - 26608486	0	ENSTGUT00000009826
15605637	5.4	5.56	0.23	0.07	-1.12	0.940764	0.983248	SH3RF3	SH3 domain containing ring finger 3 [Taeniopygia guttata]	chr1	26856637 - 26938768	0	ENSTGUT00000009933
15605651	3.76	4.17	0.24	0.17	-1.33	0.046313	0.567885	CCDC138	Coiled-coil domain-containing protein 138 [Taeniopygia guttata]	chr1	27222970 - 27241996	0	ENSTGUT00000009956
15605657	4.13	4.56	0.12	0.47	-1.35	0.250414	0.696025			chr1	27242733 - 27248804	0	ENSTGUT00000009963
15605664	6.78	6.46	0.1	0.08	1.25	0.028019	0.565526	XP_002192376.1		chr1	27255581 - 27288433	0	ENSTGUT00000010030
15605691	5.14	5.21	0.31	0.23	-1.05	0.650208	0.879078	LIMS1	LIM and senescent cell antigen-like-containing domain protein 1 (Particularly interesting new Cys-His protein 1)(PINCH-1)(Renal carcinoma antigen NY-REN-48) [Taeniopygia guttata]	chr1	27293423 - 27311893	0	ENSTGUT00000010049
15605698	5.06	4.92	0.05	0.08	1.11	0.028492	0.565526	GCC2	GRIP and coiled-coil domain-containing protein 2 (Golgi coiled-coil protein GCC185)(Ran-binding protein 2-like 4)(RanBP2L4)(CTCL tumor antigen se1-1)(CLL-associated antigen KW-11)(Renal carcinoma antigen NY-REN-53) [Taeniopygia guttata]	chr1	27373256 - 27393333	0	ENSTGUT00000010066
15605709	3	2.96	0.14	0.31	1.03	0.786069	0.934407	SULT1C3	Putative sulfotransferase 1C3 (EC 2.8.2.-) [Taeniopygia guttata]	chr1	27409748 - 27415463	0	ENSTGUT00000010097
15605717	3.28	3.44	0.36	0.4	-1.12	0.566743	0.843394	SLC5A7	High affinity choline transporter 1 (Hemicholinium-3-sensitive choline transporter)(CHT)(Solute carrier family 5 member 7) [Taeniopygia guttata]	chr1	27526372 - 27546688	0	ENSTGUT00000010105
15605726	4.44	4.51	0.31	0.32	-1.05	0.715249	0.907027	XP_002192755.1		chr1	27954116 - 27979311	0	ENSTGUT00000010122
15605729	6.96	6.7	0.37	0.24	1.19	0.342712	0.741899	C2orf40	Esophageal cancer-related gene 4 protein Precursor [Taeniopygia guttata]	chr1	28159329 - 28177978	0	ENSTGUT00000010137
15605735	7.98	7.59	0.25	0.24	1.31	0.270371	0.706891	NCK2	Cytoplasmic protein NCK2 (NCK adaptor protein 2)(Nck-2)(SH2/SH3 adaptor protein NCK-beta) [Taeniopygia guttata]	chr1	28228640 - 28258587	0	ENSTGUT00000010143
15605740	5.9	5.74	0.25	0.1	1.12	0.864191	0.959457	C2orf49	Ashwin [Taeniopygia guttata]	chr1	28470528 - 28478268	0	ENSTGUT00000010161
15605746	5.73	5.8	0.09	0.17	-1.05	0.826405	0.948388	MRPS9	28S ribosomal protein S9, mitochondrial Precursor (S9mt)(MRP-S9) [Taeniopygia guttata]	chr1	28543940 - 28571020	0	ENSTGUT00000010211
15605758	3.83	4.24	0.05	0.2	-1.33	0.05963	0.576403	TMEM182	Transmembrane protein 182 Precursor [Taeniopygia guttata]	chr1	29574547 - 29593525	0	ENSTGUT00000010221
15605764	4.36	4.62	0.41	0.28	-1.19	0.244207	0.691396	SLC9A2	Sodium/hydrogen exchanger 2 (Na(+)/H(+) exchanger 2)(NHE-2)(Solute carrier family 9 member 2) [Taeniopygia guttata]	chr1	29619107 - 29632361	0	ENSTGUT00000010238
15605774	4.88	4.99	0.17	0.2	-1.08	0.264756	0.704063	SLC9A4	Sodium/hydrogen exchanger 4 (Na(+)/H(+) exchanger 4)(NHE-4)(Solute carrier family 9 member 4) [Taeniopygia guttata]	chr1	29672954 - 29702814	0	ENSTGUT00000010268
15605786	3.14	3.45	0.09	0.33	-1.24	0.440678	0.789035	IL18RAP	Interleukin-18 receptor accessory protein Precursor (IL-18 receptor accessory protein)(IL-18RAcP)(Interleukin-18 receptor accessory protein-like)(IL-18Rbeta)(IL-1R accessory protein-like)(IL-1RAcPL)(Accessory protein-like)(AcPL)(IL-1R7)(CD218 antigen-like [Taeniopygia guttata]	chr1	29706117 - 29717754	0	ENSTGUT00000010274
15605796	3.73	4.59	0.51	0.35	-1.82	0.208542	0.671818	IL18R1	Interleukin-18 receptor 1 Precursor (IL1 receptor-related protein)(IL-1Rrp)(CD218 antigen-like family member A)(CDw218a)(CD218a antigen) [Taeniopygia guttata]	chr1	29730805 - 29734638	0	ENSTGUT00000010281
15605798	3.16	2.85	0.19	0.36	1.24	0.544278	0.836938	IL1RL1	Interleukin-1 receptor-like 1 Precursor (Protein ST2) [Taeniopygia guttata]	chr1	29756492 - 29770981	0	ENSTGUT00000010293
15605806	6.7	6.85	0.05	0.16	-1.11	0.378339	0.756351			chr1	29796751 - 29803989	0	ENSTGUT00000018815; ENSTGUT00000018895; ENSTGUT00000019032; ENSTGUT00000019222
15605819	4.71	4.7	0.16	0.41	1.01	0.881757	0.963733	IL1R1	Interleukin-1 receptor type I Precursor (IL-1R-1)(IL-1RT1)(IL-1R-alpha)(p80)(CD121 antigen-like family member A)(CD121a antigen) [Taeniopygia guttata]	chr1	29821833 - 29836830	0	ENSTGUT00000010308
15605830	3.73	4.11	0.41	0.33	-1.29	0.313093	0.728949	IL1R2	Interleukin-1 receptor type II Precursor (IL-1R-2)(IL-1R-beta)(CD121 antigen-like family member B)(CDw121b)(CD121b antigen)(CD121 antigen) [Taeniopygia guttata]	chr1	29881603 - 29891343	0	ENSTGUT00000010315
15605838	8.63	8.3	0.19	0.19	1.26	0.138114	0.626229	MAP4K4	Mitogen-activated protein kinase kinase kinase kinase 4 (EC 2.7.11.1)(MAPK/ERK kinase kinase kinase 4)(MEK kinase kinase 4)(MEKKK 4)(HPK/GCK-like kinase HGK)(Nck-interacting kinase) [Taeniopygia guttata]	chr1	29915717 - 29971792	0	ENSTGUT00000010358
15605864	4.29	4.55	0.19	0.26	-1.2	0.467613	0.800505			chr1	30043020 - 30043101	0	ENSTGUT00000018387
15605866	7.07	6.78	0.07	0.27	1.22	0.157245	0.639032	C2orf29	Uncharacterized protein C2orf29 [Taeniopygia guttata]	chr1	30212447 - 30224049	0	ENSTGUT00000010387
15605870	9.27	9.07	0.07	0.16	1.15	0.127754	0.61508	RPL31	60S ribosomal protein L31 [Taeniopygia guttata]	chr1	30311467 - 30317843	0	ENSTGUT00000010424; ENSTGUT00000010425
15605874	4.8	4.69	0.11	0.2	1.08	0.152255	0.635883	NPAS2	Neuronal PAS domain-containing protein 2 (Neuronal PAS2)(Member of PAS protein 4)(Basic-helix-loop-helix-PAS protein MOP4) [Taeniopygia guttata]	chr1	30323145 - 30384984	0	ENSTGUT00000010457
15605895	5.76	5.56	0.16	0.1	1.15	0.10266	0.599983	PDCL3	Phosducin-like protein 3 (PhPL3)(Viral IAP-associated factor 1)(VIAF-1)(HTPHLP) [Taeniopygia guttata]	chr1	30541104 - 30545990	0	ENSTGUT00000010465
15605902	2.41	2.36	0.2	0.05	1.04	0.913836	0.975353			chr1	30570174 - 30572023	0	ENSTGUT00000010469
15605905	8.25	8.25	0.08	0.16	-1.01	0.986071	0.995867	EIF5B	Eukaryotic translation initiation factor 5B (eIF-5B)(Translation initiation factor IF-2) [Taeniopygia guttata]	chr1	31161029 - 31195560	0	ENSTGUT00000010549
15605929	7.97	7.79	0.05	0.04	1.13	0.007872	0.565526	MRPL30	39S ribosomal protein L30, mitochondrial Precursor (L30mt)(MRP-L30)(MRP-L28) [Taeniopygia guttata]	chr1	31234806 - 31236754	0	ENSTGUT00000010561
15605935	5.07	4.88	0.11	0.1	1.14	0.112577	0.606168	LIPT1	Lipoyltransferase 1, mitochondrial Precursor (EC 2.3.1.-)(Lipoate-protein ligase)(Lipoate biosynthesis protein)(Lipoyl ligase) [Taeniopygia guttata]	chr1	31242795 - 31243913	0	ENSTGUT00000010571
15605937	6.01	5.89	0.28	0.08	1.08	0.668713	0.886475	UNC50	Protein unc-50 homolog (Uncoordinated-like protein)(Periodontal ligament-specific protein 22)(PDLs22)(Protein GMH1 homolog)(hGMH1) [Taeniopygia guttata]	chr1	31446803 - 31450942	0	ENSTGUT00000010617
15605944	8.41	8.24	0.08	0.15	1.13	0.333506	0.737496	TMEM131	Transmembrane protein 131 (Protein RW1) [Taeniopygia guttata]	chr1	31584720 - 31666545	0	ENSTGUT00000010685
15605985	7.69	7.49	0.16	0.12	1.15	0.038104	0.565526	UBE3A	Ubiquitin-protein ligase E3A (EC 6.3.2.-)(E6AP ubiquitin-protein ligase)(Oncogenic protein-associated protein E6-AP)(Human papillomavirus E6-associated protein)(Renal carcinoma antigen NY-REN-54) [Taeniopygia guttata]	chr1	31836208 - 31889026	0	ENSTGUT00000010741
15606002	6.1	5.91	0.22	0.06	1.14	0.216429	0.674265	ATP10A	Probable phospholipid-transporting ATPase VA (ATPVA)(EC 3.6.3.1)(ATPase class V type 10A)(Aminophospholipid translocase VA) [Taeniopygia guttata]	chr1	31990133 - 32101259	0	ENSTGUT00000010777
15606022	3.77	3.88	0.06	0.27	-1.07	0.269375	0.706301	GABRB3	Gamma-aminobutyric acid receptor subunit beta-3 Precursor (GABA(A) receptor subunit beta-3) [Taeniopygia guttata]	chr1	32304549 - 32425591	0	ENSTGUT00000010801
15606031	5.69	5.13	0.77	0.27	1.48	0.592971	0.856264	OCA2	P protein (Melanocyte-specific transporter protein)(Pink-eyed dilution protein homolog) [Taeniopygia guttata]	chr1	32957625 - 33100570	0	ENSTGUT00000010894
15606054	6	5.95	0.24	0.11	1.03	0.56103	0.841418	HERC2	Probable E3 ubiquitin-protein ligase HERC2 (EC 6.3.2.-)(HECT domain and RCC1-like domain-containing protein 2) [Taeniopygia guttata]	chr1	33156296 - 33256946	0	ENSTGUT00000010936
15606131	8.81	8.7	0.04	0.28	1.08	0.338922	0.739991	CYFIP1	Cytoplasmic FMR1-interacting protein 1 (Specifically Rac1-associated protein 1)(Sra-1)(p140sra-1) [Taeniopygia guttata]	chr1	33328290 - 33387013	0	ENSTGUT00000010988
15606159	4.89	4.74	0.09	0.26	1.1	0.527136	0.830215	TUBGCP5	Gamma-tubulin complex component 5 (GCP-5) [Taeniopygia guttata]	chr1	33413551 - 33436513	0	ENSTGUT00000011009
15606183	5.09	5.02	0.13	0.2	1.05	0.74666	0.918035	SLC9A7	Sodium/hydrogen exchanger 7 (Na(+)/H(+) exchanger 7)(NHE-7)(Solute carrier family 9 member 7) [Taeniopygia guttata]	chr1	33492345 - 33527299	0	ENSTGUT00000011049
15606199	6.48	6.62	0.39	0.22	-1.1	0.571038	0.846114	GTPBP6	Putative GTP-binding protein 6 (Pseudoautosomal GTP-binding protein-like) [Taeniopygia guttata]	chr1	33742207 - 33753110	0	ENSTGUT00000011094
15606209	4.89	4.82	0.17	0.18	1.05	0.734758	0.912859	PPP2R3B	Serine/threonine-protein phosphatase 2A regulatory subunit B'' subunit beta (Protein phosphatase 2A 48 kDa regulatory subunit)(PP2A, subunit B, PR48 isoform) [Taeniopygia guttata]	chr1	33820549 - 33870298	0	ENSTGUT00000011131
15606223	3.08	3.34	0.14	0.14	-1.2	0.033965	0.565526	CRLF2	cytokine receptor-like factor 2 [Source:HGNC Symbol;Acc:14281]	chr1	34532108 - 34539586	0	ENSTGUT00000011144
15606231	11.53	11.44	0.11	0.04	1.06	0.084242	0.585736	SLC25A6	ADP/ATP translocase 3 (Adenine nucleotide translocator 2)(ANT 3)(ADP,ATP carrier protein 3)(Solute carrier family 25 member 6)(ADP,ATP carrier protein, isoform T2) [Taeniopygia guttata]	chr1	34657527 - 34659896	0	ENSTGUT00000011159
15606236	4.91	5	0.31	0.15	-1.07	0.708547	0.904248	ASMTL	N-acetylserotonin O-methyltransferase-like protein (ASMTL) [Taeniopygia guttata]	chr1	34665769 - 34689874	0	ENSTGUT00000011171
15606251	5.34	5.86	0.25	0.41	-1.43	0.149088	0.633244	P2RY8	P2Y purinoceptor 8 (P2Y8) [Taeniopygia guttata]	chr1	34704646 - 34705722	0	ENSTGUT00000011173
15606253	5.51	5.31	0.05	0.18	1.15	0.480816	0.806412	DHRSX	Dehydrogenase/reductase SDR family member on chromosome X Precursor (EC 1.1.-.-)(DHRSXY) [Taeniopygia guttata]	chr1	34977248 - 35184247	0	ENSTGUT00000011194
15606262	3.89	3.45	0.26	0.29	1.37	0.084652	0.585736	ARSD-1	Arylsulfatase D Precursor (ASD)(EC 3.1.6.-) [Taeniopygia guttata]	chr1	35315385 - 35324519	0	ENSTGUT00000011210
15606265	4.49	4.68	0.22	0.21	-1.14	0.359997	0.749301	ARSD-2	Arylsulfatase D Precursor (ASD)(EC 3.1.6.-) [Taeniopygia guttata]	chr1	35343036 - 35354523	0	ENSTGUT00000011231
15606275	4.65	5.28	0.77	0.44	-1.55	0.22204	0.676313	TNFSF13B	Tumor necrosis factor ligand superfamily member 13B (TNF- and APOL-related leukocyte expressed ligand 1)(TALL-1)(B lymphocyte stimulator)(BLyS)(B cell-activating factor)(BAFF)(Dendritic cell-derived TNF-like molecule)(CD257 antigen) [Contains Tumor necros [Taeniopygia guttata]	chr1	35375615 - 35386287	0	ENSTGUT00000011241
15606280	7.51	7.53	0.17	0.08	-1.02	0.770948	0.929236	ABHD13	Abhydrolase domain-containing protein 13 (EC 3.-.-.-) [Taeniopygia guttata]	chr1	35399692 - 35400705	0	ENSTGUT00000011243
15606282	3.24	3.11	0.25	0.29	1.09	0.431802	0.783744	XP_002195860.1		chr1	37904415 - 37908562	0	ENSTGUT00000011267
15606286	6.83	6.85	0.18	0.15	-1.01	0.80205	0.939903	ERCC5	DNA repair protein complementing XP-G cells (Xeroderma pigmentosum group G-complementing protein)(DNA excision repair protein ERCC-5) [Taeniopygia guttata]	chr1	37922388 - 37955252	0	ENSTGUT00000011297
15606309	3.78	3.98	0.31	0.46	-1.15	0.583019	0.851904	C13orf27	Uncharacterized protein C13orf27 [Taeniopygia guttata]	chr1	37972337 - 37993536	0	ENSTGUT00000011309
15606315	6.93	6.81	0.1	0.19	1.09	0.215147	0.674265	TPP2	Tripeptidyl-peptidase 2 (EC 3.4.14.10)(Tripeptidyl-peptidase II)(TPP-II)(Tripeptidyl aminopeptidase) [Taeniopygia guttata]	chr1	38018344 - 38069855	0	ENSTGUT00000011313
15606343	4.9	4.92	0.04	0.11	-1.01	0.291197	0.717979	ITGBL1	Integrin beta-like protein 1 Precursor (Ten integrin EGF-like repeat domain-containing protein)(Osteoblast-specific cysteine-rich protein) [Taeniopygia guttata]	chr1	38529438 - 38598605	0	ENSTGUT00000011327
15606353	6.06	5.54	0.25	0.35	1.44	0.303197	0.722203	PCCA	Propionyl-CoA carboxylase alpha chain, mitochondrial Precursor (PCCase subunit alpha)(EC 6.4.1.3)(Propanoyl-CoA:carbon dioxide ligase subunit alpha) [Taeniopygia guttata]	chr1	39156020 - 39416319	0	ENSTGUT00000011378
15606377	5.5	5.38	0.25	0.13	1.09	0.54977	0.83764	CLYBL	Citrate lyase subunit beta-like protein, mitochondrial Precursor (Citrate lyase beta-like)(EC 4.1.-.-) [Taeniopygia guttata]	chr1	39518284 - 39690605	0	ENSTGUT00000011388
15606386	9.25	9.12	0.03	0.2	1.09	0.189701	0.660254	TM9SF2	Transmembrane 9 superfamily member 2 Precursor (p76) [Taeniopygia guttata]	chr1	39707320 - 39785070	0	ENSTGUT00000011415
15606404	8.04	8.02	0.11	0.05	1.01	0.814029	0.943634	UBAC2	Ubiquitin-associated domain-containing protein 2 Precursor (Phosphoglycerate dehydrogenase-like protein 1) [Taeniopygia guttata]	chr1	39799058 - 39883327	0	ENSTGUT00000011419
15606414	6.36	6.44	0.12	0.23	-1.06	0.419957	0.779248	FARP1	FERM, RhoGEF and pleckstrin domain-containing protein 1 (Chondrocyte-derived ezrin-like protein) [Taeniopygia guttata]	chr1	40149532 - 40314726	0	ENSTGUT00000011547
15606435	6.84	6.78	0.11	0.17	1.04	0.133157	0.620919	IPO5	Importin-5 (Imp5)(Importin subunit beta-3)(Karyopherin beta-3)(Ran-binding protein 5)(RanBP5) [Taeniopygia guttata]	chr1	40368805 - 40411711	0	ENSTGUT00000011566
15606461	8.16	8.03	0.17	0.05	1.09	0.658614	0.882702	RAP2A	Ras-related protein Rap-2a Precursor (RbBP-30) [Taeniopygia guttata]	chr1	40542205 - 40569240	0	ENSTGUT00000011567
15606464	8.79	8.6	0.16	0.15	1.14	0.213821	0.674265	MBNL2	Muscleblind-like protein 2 (Muscleblind-like protein-like)(Muscleblind-like protein-like 39)(Muscleblind-like protein 1) [Taeniopygia guttata]	chr1	40588471 - 40655298	0	ENSTGUT00000011581
15606473	4.92	5.29	0.22	0.07	-1.29	0.050504	0.567885	HS6ST3	Heparan-sulfate 6-O-sulfotransferase 3 (HS6ST-3)(EC 2.8.2.-) [Taeniopygia guttata]	chr1	40826517 - 40827224	0	ENSTGUT00000011585
15606475	7.05	7.14	0.13	0.16	-1.06	0.908835	0.973521	HS6ST3	Heparan-sulfate 6-O-sulfotransferase 3 (HS6ST-3)(EC 2.8.2.-) [Taeniopygia guttata]	chr1	41102582 - 41102824	0	ENSTGUT00000011586
15606477	8.32	8.18	0.1	0.02	1.1	0.098798	0.596402	DNAJC3	DnaJ homolog subfamily C member 3 Precursor (Interferon-induced, double-stranded RNA-activated protein kinase inhibitor)(Protein kinase inhibitor of 58 kDa)(Protein kinase inhibitor p58) [Taeniopygia guttata]	chr1	41206032 - 41232721	0	ENSTGUT00000011639
15606486	3.93	3.74	0.47	0.25	1.14	0.361468	0.749537	CLDN10	Claudin-10 (OSP-like protein) [Taeniopygia guttata]	chr1	41276423 - 41295939	0	ENSTGUT00000011643
15606491	6.7	6.58	0.06	0.1	1.09	0.261741	0.703247	GPR180	Integral membrane protein GPR180 Precursor (Intimal thickness-related receptor) [Taeniopygia guttata]	chr1	41688398 - 41711605	0	ENSTGUT00000011682
15606500	4.58	4.33	0.2	0.38	1.19	0.854693	0.95735	GPC6	Glypican-6 Precursor [Contains Secreted glypican-6] [Taeniopygia guttata]	chr1	41781858 - 42261992	0	ENSTGUT00000011707
15606509	4.21	4.7	0.33	0.29	-1.41	0.164003	0.643457	GPC5	Glypican-5 Precursor [Contains Secreted glypican-5] [Taeniopygia guttata]	chr1	42875552 - 43180959	0	ENSTGUT00000011711
15606517	6.08	6.27	0.33	0.18	-1.14	0.397441	0.765196			chr1	43202354 - 43202459	0	ENSTGUT00000018665
15606519	3.27	4.19	0.32	0.65	-1.89	0.177834	0.653843			chr1	43202481 - 43202567	0	ENSTGUT00000018573
15606521	1.7	2.11	0.35	0.21	-1.33	0.303181	0.722203			chr1	43202607 - 43202704	0	ENSTGUT00000018591
15606523	2.6	2.61	0.25	0.11	-1.01	0.597182	0.858019			chr1	43202772 - 43202876	0	ENSTGUT00000018342
15606525	2.93	2.66	0.64	0.25	1.21	0.502695	0.816755			chr1	43202919 - 43203011	0	ENSTGUT00000018408
15606527	2.2	2.42	0.17	0.21	-1.17	0.254704	0.698546			chr1	43203074 - 43203158	0	ENSTGUT00000018533
15606529	4.79	5.09	0.06	0.18	-1.23	0.09807	0.596239	SLITRK5	SLIT and NTRK-like protein 5 Precursor (Leucine-rich repeat-containing protein 11) [Taeniopygia guttata]	chr1	44550265 - 44552280	0	ENSTGUT00000011712
15606533	7.67	7.35	0.15	0.16	1.25	0.062257	0.577195	RDX	Radixin [Taeniopygia guttata]	chr1	45511374 - 45538619	0	ENSTGUT00000011731
15606545	4.35	4.28	0.72	0.45	1.05	0.676384	0.888947	ARHGAP20	Rho GTPase-activating protein 20 (Rho-type GTPase-activating protein 20) [Taeniopygia guttata]	chr1	45613839 - 45621242	0	ENSTGUT00000011736
15606549	4.24	4.76	0.19	0.33	-1.44	0.220331	0.676313	CENPJ	Centromere protein J (CENP-J)(Centrosomal P4.1-associated protein)(LAG-3-associated protein)(LYST-interacting protein 1) [Taeniopygia guttata]	chr1	45872180 - 45877563	0	ENSTGUT00000011759
15606559	4.28	4.13	0.09	0.25	1.11	0.364594	0.751058	TCP10	T-complex protein 10A homolog [Taeniopygia guttata]	chr1	45882633 - 45883919	0	ENSTGUT00000011761
15606562	7.15	7.18	0.11	0.1	-1.02	0.779063	0.931653	PSPC1	Paraspeckle component 1 (Paraspeckle protein 1) [Taeniopygia guttata]	chr1	45959037 - 45993899	0	ENSTGUT00000011777
15606574	6.01	6.24	0.03	0.13	-1.18	0.021869	0.565526	GJA3	Gap junction alpha-3 protein (Connexin-46)(Cx46) [Taeniopygia guttata]	chr1	46158863 - 46160401	0	ENSTGUT00000011782
15606576	7.72	8.76	0.61	0.55	-2.07	0.218835	0.675678	GJB6-1	Gap junction beta-6 protein (Connexin-30)(Cx30) [Taeniopygia guttata]	chr1	46188684 - 46189349	0	ENSTGUT00000011783
15606578	9.43	9.44	0.47	0.33	-1.01	0.560474	0.841139	GJB6-2	Gap junction beta-6 protein (Connexin-30)(Cx30) [Taeniopygia guttata]	chr1	46223542 - 46224327	0	ENSTGUT00000011784
15606580	7.28	6.84	0.56	0.27	1.35	0.515669	0.824707	CRYL1	Lambda-crystallin homolog [Taeniopygia guttata]	chr1	46263932 - 46310256	0	ENSTGUT00000011790
15606588	6.76	7.22	0.04	0.36	-1.38	0.134453	0.622221	N6AMT2	N(6)-adenine-specific DNA methyltransferase 2 (EC 2.1.1.-) [Taeniopygia guttata]	chr1	46386601 - 46390138	0	ENSTGUT00000011814
15606590	6.33	6.33	0.03	0.04	1	0.989936	0.99618	XPO4	Exportin-4 (Exp4) [Taeniopygia guttata]	chr1	46405087 - 46456390	0	ENSTGUT00000011836
15606613	6.78	6.74	0.14	0.11	1.03	0.923184	0.979121	LATS2	Serine/threonine-protein kinase LATS2 (EC 2.7.11.1)(Large tumor suppressor homolog 2)(Serine/threonine-protein kinase kpm)(Kinase phosphorylated during mitosis protein)(Warts-like kinase) [Taeniopygia guttata]	chr1	46510448 - 46552787	0	ENSTGUT00000011849
15606625	5.55	5.57	0.03	0.09	-1.01	0.5495	0.83764	C13orf3	Uncharacterized protein C13orf3 [Taeniopygia guttata]	chr1	46613268 - 46618410	0	ENSTGUT00000011866; ENSTGUT00000011869
15606631	8.43	8.45	0.1	0.1	-1.01	0.616132	0.865811	ZDHHC20	Probable palmitoyltransferase ZDHHC20 (EC 2.3.1.-)(Zinc finger DHHC domain-containing protein 20)(DHHC-20) [Taeniopygia guttata]	chr1	46628959 - 46671966	0	ENSTGUT00000011875
15606643	6.66	6.46	0.09	0.18	1.15	0.411119	0.774496	EFHA1	EF-hand domain-containing family member A1 [Taeniopygia guttata]	chr1	46689506 - 46758103	0	ENSTGUT00000011880
15606655	5.64	5.8	0.06	0.08	-1.12	0.041246	0.565526	SACS	Sacsin [Taeniopygia guttata]	chr1	47535799 - 47567201	0	ENSTGUT00000011898
15606664	6.37	6.39	0.21	0.19	-1.02	0.519972	0.828062	MIPEP	Mitochondrial intermediate peptidase Precursor (MIP)(EC 3.4.24.59) [Taeniopygia guttata]	chr1	47705964 - 47768671	0	ENSTGUT00000011927
15606684	4.6	4.85	0.14	0.13	-1.19	0.050194	0.567885	C1QTNF9	Complement C1q tumor necrosis factor-related protein 9 Precursor [Taeniopygia guttata]	chr1	47770287 - 47773719	0	ENSTGUT00000011928
15606688	6.87	6.85	0.15	0.15	1.02	0.504261	0.817464	SPATA13-1	Spermatogenesis-associated protein 13 [Taeniopygia guttata]	chr1	47782850 - 47808704	0	ENSTGUT00000011938
15606698	6.57	6.57	0.25	0.2	-1	0.904985	0.972353	SPATA13-2	Spermatogenesis-associated protein 13 [Taeniopygia guttata]	chr1	47822968 - 47824671	0	ENSTGUT00000011940
15606700	6.06	6.05	0.11	0.26	1.01	0.754379	0.921487	FAM123A	F123A_HUMAN Isoform 2 of Q8N7J2 - Homo sapiens (Human) [Taeniopygia guttata]	chr1	48017114 - 48018355	0	ENSTGUT00000011942
15606702	7.39	7.17	0.04	0.18	1.16	0.068078	0.580254	MTMR6	Myotubularin-related protein 6 (EC 3.1.3.-) [Taeniopygia guttata]	chr1	48054610 - 48075606	0	ENSTGUT00000011952
15606715	3.57	3.87	0.19	0.13	-1.23	0.25725	0.700136	ATP8A2	Probable phospholipid-transporting ATPase IB (EC 3.6.3.1)(ATPase class I type 8A member 2)(ML-1) [Taeniopygia guttata]	chr1	48199208 - 48433693	0	ENSTGUT00000012006
15606745	7.32	7.13	0.11	0.22	1.13	0.604572	0.861785	RNF6	RING finger protein 6 (RING-H2 protein) [Taeniopygia guttata]	chr1	48509783 - 48513596	0	ENSTGUT00000012014
15606749	3.74	3.78	0.28	0.14	-1.02	0.652987	0.880515	GPR12	Probable G-protein coupled receptor 12 [Taeniopygia guttata]	chr1	48736087 - 48737091	0	ENSTGUT00000012044
15606751	5.97	6.07	0.07	0.13	-1.07	0.515136	0.824673	USP12	Ubiquitin carboxyl-terminal hydrolase 12 (EC 3.1.2.15)(Ubiquitin thioesterase 12)(Ubiquitin-specific-processing protease 12)(Deubiquitinating enzyme 12)(Ubiquitin-hydrolyzing enzyme 1) [Taeniopygia guttata]	chr1	48855326 - 48874297	0	ENSTGUT00000012052
15606759	7.6	7.36	0.15	0.13	1.18	0.089284	0.588687	MTIF3	Translation initiation factor IF-3, mitochondrial Precursor (IF-3Mt)(IF3(mt))(IF-3(Mt))(IF3mt) [Taeniopygia guttata]	chr1	48988679 - 48991763	0	ENSTGUT00000012071
15606762	6.25	6.21	0.11	0.34	1.03	0.644556	0.876283	LNX2	Ligand of Numb protein X 2 (Numb-binding protein 2)(PDZ domain-containing RING finger protein 1) [Taeniopygia guttata]	chr1	49033876 - 49058597	0	ENSTGUT00000012084
15606771	6.42	6.63	0.1	0.28	-1.16	0.22502	0.676988	CDX2	Homeobox protein CDX-2 (Caudal-type homeobox protein 2)(CDX-3) [Taeniopygia guttata]	chr1	49237825 - 49241230	0	ENSTGUT00000012091
15606774	4.15	4.07	0.28	0.26	1.06	0.809574	0.942317	FLT3	FL cytokine receptor Precursor (EC 2.7.10.1)(Tyrosine-protein kinase receptor FLT3)(Stem cell tyrosine kinase 1)(STK-1)(CD135 antigen) [Taeniopygia guttata]	chr1	49252647 - 49281021	0	ENSTGUT00000012110
15606784	5.88	6.29	0.26	0.15	-1.33	0.09408	0.594028	FLT1	Vascular endothelial growth factor receptor 1 Precursor (VEGFR-1)(EC 2.7.10.1)(Vascular permeability factor receptor)(Tyrosine-protein kinase receptor FLT)(Flt-1)(Tyrosine-protein kinase FRT)(Fms-like tyrosine kinase 1) [Taeniopygia guttata]	chr1	49385555 - 49491453	0	ENSTGUT00000012140
15606806	4.41	4.72	0.23	0.45	-1.24	0.46357	0.798621	SLC46A3	Solute carrier family 46 member 3 Precursor [Taeniopygia guttata]	chr1	49551292 - 49561048	0	ENSTGUT00000012148
15606812	8.05	7.89	0.07	0.18	1.12	0.465299	0.799776	SLC7A1	High affinity cationic amino acid transporter 1 (CAT-1)(CAT1)(System Y+ basic amino acid transporter)(Solute carrier family 7 member 1)(Ecotropic retroviral leukemia receptor homolog)(Ecotropic retrovirus receptor homolog)(ERR) [Taeniopygia guttata]	chr1	49873267 - 49892858	0	ENSTGUT00000012174
15606823	10.45	10.37	0.14	0.23	1.06	0.64026	0.874836	UBL3	Ubiquitin-like protein 3 Precursor (Membrane-anchored ubiquitin-fold protein)(MUB)(HsMUB)(Protein HCG-1) [Taeniopygia guttata]	chr1	49956170 - 49965066	0	ENSTGUT00000012177
15606829	4.88	5	0.3	0.22	-1.09	0.984073	0.995253	KATNAL1	Katanin p60 ATPase-containing subunit A-like 1 (Katanin p60 subunit A-like 1)(EC 3.6.4.3)(p60 katanin-like 1) [Taeniopygia guttata]	chr1	50096853 - 50125916	0	ENSTGUT00000012186
15606841	10.18	10	0.19	0.08	1.14	0.188296	0.660018	HMGB1	High mobility group protein B1 (High mobility group protein 1)(HMG-1) [Taeniopygia guttata]	chr1	50217826 - 50222211	0	ENSTGUT00000012195
15606847	6.99	6.36	0.32	0.22	1.55	0.222388	0.676313	HSPH1	Heat shock protein 105 kDa (Heat shock 110 kDa protein)(Antigen NY-CO-25) [Taeniopygia guttata]	chr1	50374339 - 50397026	0	ENSTGUT00000012214
15606865	4.81	5.09	0.26	0.01	-1.21	0.127335	0.614901	ZAR1L	zygote arrest 1-like [Source:HGNC Symbol;Acc:37116]	chr1	50798030 - 50799085	0	ENSTGUT00000012252
15606870	4.07	4.39	0.22	0.11	-1.24	0.088369	0.587772	N4BP2L2	NEDD4-binding protein 2-like 2 (Phosphonoformate immuno-associated protein 5) [Taeniopygia guttata]	chr1	50860546 - 50863383	0	ENSTGUT00000012265
15606873	5.75	5.54	0.27	0.2	1.16	0.309825	0.725411			chr1	50878337 - 50892116	0	ENSTGUT00000012268
15606876	7.19	7.21	0.07	0.42	-1.02	0.961966	0.990825	STARD13	StAR-related lipid transfer protein 13 (START domain-containing protein 13)(StARD13)(Deleted in liver cancer protein 2)(Rho GTPase-activating protein)(46H23.2) [Taeniopygia guttata]	chr1	51175969 - 51288657	0	ENSTGUT00000012303
15606891	6.18	4.55	1.1	0.5	3.1	0.362967	0.75024	MAB21L1	Protein mab-21-like 1 [Taeniopygia guttata]	chr1	52215425 - 52216504	0	ENSTGUT00000012347
15606893	1.44	1.58	0.11	0.2	-1.1	0.128575	0.616533			chr1	52343016 - 52510598	0	ENSTGUT00000012348
15606895	3.95	3.91	0.66	0.32	1.02	0.633559	0.872188	DCLK1	Serine/threonine-protein kinase DCLK1 (EC 2.7.11.1)(Doublecortin-like and CAM kinase-like 1)(Doublecortin-like kinase 1) [Taeniopygia guttata]	chr1	52426258 - 52650356	0	ENSTGUT00000012367
15606910	5.14	5.08	0.13	0.25	1.04	0.812029	0.94287	SPG20	Spartin (Trans-activated by hepatitis C virus core protein 1) [Taeniopygia guttata]	chr1	52734351 - 52744709	0	ENSTGUT00000012372
15606920	5.05	5.09	0.32	0.03	-1.02	0.711065	0.905288	SMAD9	Mothers against decapentaplegic homolog 9 (Mothers against DPP homolog 9)(SMAD 9)(Smad9)(Madh6) [Taeniopygia guttata]	chr1	52954481 - 52974352	0	ENSTGUT00000012396
15606927	7.38	7.11	0.11	0.07	1.2	0.053437	0.567885	ALG5	Dolichyl-phosphate beta-glucosyltransferase (DolP-glucosyltransferase)(EC 2.4.1.117)(Asparagine-linked glycosylation protein 5) [Taeniopygia guttata]	chr1	53009500 - 53028524	0	ENSTGUT00000012401
15606937	5.87	5.73	0.12	0.12	1.1	0.649214	0.878551	FAM48A	Protein FAM48A (p38-interacting protein)(p38IP) [Taeniopygia guttata]	chr1	53040244 - 53067238	0	ENSTGUT00000012427
15606958	6.11	7.18	0.55	0.53	-2.11	0.035693	0.565526	POSTN	Periostin Precursor (PN)(Osteoblast-specific factor 2)(OSF-2) [Taeniopygia guttata]	chr1	53282919 - 53308124	0	ENSTGUT00000012441
15606980	3.28	3.04	0.3	0.26	1.19	0.67975	0.890378	TRPC4	Short transient receptor potential channel 4 (TrpC4)(Trp-related protein 4)(hTrp-4)(hTrp4) [Taeniopygia guttata]	chr1	53335113 - 53429751	0	ENSTGUT00000012456
15606991	6.79	6.57	0.21	0.11	1.16	0.139012	0.626229	C13orf23	Uncharacterized protein KIAA2032 [Taeniopygia guttata]	chr1	54018896 - 54037899	0	ENSTGUT00000012484
15607006	8	7.99	0.1	0.23	1	0.8111	0.942519	LHFP	Lipoma HMGIC fusion partner Precursor [Taeniopygia guttata]	chr1	54199403 - 54337087	0	ENSTGUT00000012489
15607010	7.33	7.36	0.09	0.04	-1.02	0.801998	0.939903	FOXO1A	Forkhead box protein O1 (Forkhead box protein O1A)(Forkhead in rhabdomyosarcoma) [Taeniopygia guttata]	chr1	54667293 - 54741320	0	ENSTGUT00000012505
15607013	5.48	5.38	0.02	0.18	1.08	0.108625	0.60514	MRPS31	28S ribosomal protein S31, mitochondrial Precursor (S31mt)(MRP-S31)(Imogen 38) [Taeniopygia guttata]	chr1	54773602 - 54785517	0	ENSTGUT00000012508
15607019	7.16	6.72	0.1	0.2	1.36	0.03691	0.565526	TPTE	Putative tyrosine-protein phosphatase TPTE (EC 3.1.3.48)(Transmembrane phosphatase with tensin homology)(Tumor antigen BJ-HCC-5)(Cancer/testis antigen 44)(CT44) [Taeniopygia guttata]	chr1	54810895 - 54827786	0	ENSTGUT00000012525
15607033	6.87	6.58	0.1	0.09	1.22	0.021869	0.565526	THSD1	Thrombospondin type-1 domain-containing protein 1 Precursor (Transmembrane molecule with thrombospondin module) [Taeniopygia guttata]	chr1	54875118 - 54895194	0	ENSTGUT00000012532
15607038	7.08	6.78	0.16	0.3	1.22	0.556459	0.839714	VPS36	Vacuolar protein-sorting-associated protein 36 (ELL-associated protein of 45 kDa) [Taeniopygia guttata]	chr1	54912228 - 54930424	0	ENSTGUT00000012537
15607054	6.87	6.91	0.1	0.15	-1.03	0.837976	0.951941	ALG11	Asparagine-linked glycosylation protein 11 homolog (EC 2.4.-.-) [Taeniopygia guttata]	chr1	54989406 - 54993301	0	ENSTGUT00000012565
15607058	2.1	1.78	0.46	0.52	1.25	0.645925	0.876932	5S_rRNA	5S ribosomal RNA [Source: RFAM;Acc:RF00001]	chr1	55104518 - 55104641	0	ENSTGUT00000018534
15607060	6.56	6.28	0.22	0.37	1.22	0.697276	0.89819	WDFY2	WD repeat and FYVE domain-containing protein 2 (WD40- and FYVE domain-containing protein 2)(Zinc finger FYVE domain-containing protein 22) [Taeniopygia guttata]	chr1	55132503 - 55190504	0	ENSTGUT00000012579
15607073	5.39	5.4	0.16	0.07	-1.01	0.873334	0.962416	SERPINE3	serpin peptidase inhibitor, clade E (nexin, plasminogen activator inhibitor type 1), member 3 [Taeniopygia guttata]	chr1	55254637 - 55270531	0	ENSTGUT00000012600
15607081	4.46	4.64	0.41	0.45	-1.13	0.864678	0.959628	FAM124A	Protein FAM124A [Taeniopygia guttata]	chr1	55296875 - 55305655	0	ENSTGUT00000012602
15607085	6.99	7.03	0.13	0.14	-1.03	0.744083	0.916886	RNASEH2B	Ribonuclease H2 subunit B (RNase H2 subunit B)(Ribonuclease HI subunit B)(Aicardi-Goutieres syndrome 2 protein)(AGS2)(Deleted in lymphocytic leukemia 8) [Taeniopygia guttata]	chr1	55414502 - 55441767	0	ENSTGUT00000012609
15607097	5.61	5.41	0.06	0.23	1.14	0.07771	0.585252	KCNRG	Putative potassium channel regulatory protein (Potassium channel regulator)(Protein CLLD4) [Taeniopygia guttata]	chr1	55930113 - 55932704	0	ENSTGUT00000012614
15607100	5.96	5.79	0.3	0.17	1.12	0.36121	0.749385	TRIM13	Tripartite motif-containing protein 13 (Ret finger protein 2)(Putative tumor suppressor RFP2)(Leukemia-associated protein 5)(B-cell chronic lymphocytic leukemia tumor suppressor Leu5)(RING finger protein 77) [Taeniopygia guttata]	chr1	55934316 - 55935542	0	ENSTGUT00000012616
15607102	6.02	6	0.2	0.12	1.01	0.292985	0.718022	ARL11	ADP-ribosylation factor-like protein 11 (ADP-ribosylation factor-like tumor suppressor protein 1) [Taeniopygia guttata]	chr1	56053618 - 56054193	0	ENSTGUT00000012646
15607104	6.52	6.78	0.31	0.25	-1.2	0.8097	0.942317	PHF11	PHD finger protein 11 (BRCA1 C-terminus-associated protein)(Renal carcinoma antigen NY-REN-34) [Taeniopygia guttata]	chr1	56089321 - 56110069	0	ENSTGUT00000012659
15607113	6.96	6.49	0.23	0.25	1.39	0.220213	0.676313	SETDB2	Histone-lysine N-methyltransferase SETDB2 (EC 2.1.1.43)(SET domain bifurcated 2)(Chronic lymphocytic leukemia deletion region gene 8 protein)(Lysine N-methyltransferase 1F) [Taeniopygia guttata]	chr1	56130615 - 56135875	0	ENSTGUT00000012660
15607119	4.84	4.99	0.16	0.1	-1.1	0.726241	0.910612	CDADC1	Cytidine and dCMP deaminase domain-containing protein 1 (Testis development protein NYD-SP15) [Taeniopygia guttata]	chr1	56214644 - 56223919	0	ENSTGUT00000012672
15607130	5.88	5.63	0.06	0.16	1.19	0.174165	0.651881	MLNR	Motilin receptor (G-protein coupled receptor 38) [Taeniopygia guttata]	chr1	56247604 - 56249912	0	ENSTGUT00000012674
15607133	5.85	5.84	0.24	0.25	1.01	0.924816	0.979838	FNDC3A	Fibronectin type-III domain-containing protein 3a [Taeniopygia guttata]	chr1	56252813 - 56349959	0	ENSTGUT00000012695
15607152	4.95	5.12	0.27	0.27	-1.13	0.412001	0.775187	CYSLTR2	Cysteinyl leukotriene receptor 2 (CysLTR2)(HG57)(HPN321)(hGPCR21) [Taeniopygia guttata]	chr1	56465686 - 56466627	0	ENSTGUT00000012700
15607154	7.84	7.63	0.06	0.12	1.16	0.080146	0.585736	RB1	Retinoblastoma-associated protein (pRb)(Rb)(pp110)(p105-Rb) [Taeniopygia guttata]	chr1	56559918 - 56633660	0	ENSTGUT00000012723
15607179	8.85	8.83	0.16	0.02	1.02	0.287657	0.716342	ITM2B	Integral membrane protein 2B (Transmembrane protein BRI) [Contains ABri/ADan amyloid peptide] [Taeniopygia guttata]	chr1	56641801 - 56652156	0	ENSTGUT00000012734
15607186	6	5.83	0.09	0.07	1.13	0.037563	0.565526	NUDT15	Probable 7,8-dihydro-8-oxoguanine triphosphatase NUDT15 (EC 3.1.6.-)(8-oxo-dGTPase NUDT15)(Nucleoside diphosphate-linked moiety X motif 15)(Nudix motif 15) [Taeniopygia guttata]	chr1	56710248 - 56711793	0	ENSTGUT00000012740
15607191	6.96	6.89	0.13	0.18	1.05	0.331418	0.736074	LRCH1	Leucine-rich repeat and calponin homology domain-containing protein 1 (Calponin homology domain-containing protein 1)(Neuronal protein 81)(NP81) [Taeniopygia guttata]	chr1	57069023 - 57136314	0	ENSTGUT00000012783
15607210	5.2	5.14	0.29	0.39	1.05	0.568188	0.844438	SPERT	Spermatid-associated protein (Protein chibby homolog 2) [Taeniopygia guttata]	chr1	57551272 - 57552258	0	ENSTGUT00000012811
15607212	7.21	6.95	0.04	0.08	1.19	0.009247	0.565526	COG3	Conserved oligomeric Golgi complex subunit 3 (COG complex subunit 3)(Component of oligomeric Golgi complex 3)(Vesicle-docking protein SEC34 homolog)(p94) [Taeniopygia guttata]	chr1	57603346 - 57630357	0	ENSTGUT00000012819
15607228	3.78	3.56	0.28	0.18	1.16	0.126575	0.614901	SLC25A30	Kidney mitochondrial carrier protein 1 (Solute carrier family 25 member 30) [Taeniopygia guttata]	chr1	57633125 - 57640624	0	ENSTGUT00000012823
15607238	6.63	6.53	0.11	0.13	1.08	0.071127	0.581346	GTF2F2	General transcription factor IIF subunit 2 (EC 3.6.1.-)(Transcription initiation factor IIF subunit beta)(TFIIF-beta)(ATP-dependent helicase GTF2F2)(Transcription initiation factor RAP30) [Taeniopygia guttata]	chr1	57678649 - 57762247	0	ENSTGUT00000012842
15607247	6.55	6.52	0.17	0.19	1.01	0.588927	0.854296	KIAA1704	Uncharacterized protein KIAA1704 (Lipopolysaccharide-specific response protein 7) [Taeniopygia guttata]	chr1	57785258 - 57801973	0	ENSTGUT00000012849
15607256	6.68	6.82	0.13	0.15	-1.11	0.212774	0.674241	C13orf31	UPF0124 protein C13orf31 [Taeniopygia guttata]	chr1	58258832 - 58262251	0	ENSTGUT00000012860
15607262	6.19	6.05	0.1	0.06	1.1	0.238336	0.686653	DNAJC15	DnaJ homolog subfamily C member 15 (Methylation-controlled J protein)(MCJ)(Cell growth-inhibiting gene 22 protein) [Taeniopygia guttata]	chr1	58716288 - 58748881	0	ENSTGUT00000012870
15607270	4.6	5.34	0.14	0.48	-1.67	0.206036	0.669571	TNFSF11	Tumor necrosis factor ligand superfamily member 11 (Receptor activator of nuclear factor kappa B ligand)(RANKL)(TNF-related activation-induced cytokine)(TRANCE)(Osteoprotegerin ligand)(OPGL)(Osteoclast differentiation factor)(ODF)(CD254 antigen) [Contains [Taeniopygia guttata]	chr1	58930834 - 58952037	0	ENSTGUT00000012879
15607276	5.31	5.31	0.13	0.02	-1	0.90822	0.973141	AKAP11	A-kinase anchor protein 11 (Protein kinase A-anchoring protein 11)(PRKA11)(A kinase anchor protein 220 kDa)(AKAP 220)(hAKAP220) [Taeniopygia guttata]	chr1	59027847 - 59052729	0	ENSTGUT00000012881
15607291	4.53	4.54	0.29	0.06	-1	0.854731	0.95735	DGKH	Diacylglycerol kinase eta (DAG kinase eta)(EC 2.7.1.107)(Diglyceride kinase eta)(DGK-eta) [Taeniopygia guttata]	chr1	59092677 - 59230489	0	ENSTGUT00000012902
15607315	4.47	4.95	0.3	0.08	-1.4	0.089901	0.588687	C13orf15	Response gene to complement 32 protein (RGC-32) [Taeniopygia guttata]	chr1	59479209 - 59494669	0	ENSTGUT00000012924
15607320	6.71	6.43	0.12	0.27	1.21	0.247303	0.6936	NARG1L	NMDA receptor-regulated 1-like protein (NARG1-like protein) [Taeniopygia guttata]	chr1	59511313 - 59570742	0	ENSTGUT00000012929
15607338	7.06	6.97	0.24	0.62	1.07	0.520531	0.828529	WBP4	WW domain-binding protein 4 (WBP-4)(WW domain-containing-binding protein 4)(Formin-binding protein 21) [Taeniopygia guttata]	chr1	59602281 - 59614220	0	ENSTGUT00000012944
15607348	5.17	5.46	0.39	0.29	-1.23	0.551669	0.83809	LECT1	Chondromodulin-1 Precursor (Chondromodulin-I)(ChM-I)(Leukocyte cell-derived chemotaxin 1) [Contains Chondrosurfactant protein(CH-SP)] [Taeniopygia guttata]	chr1	59757499 - 59771195	0	ENSTGUT00000012960
15607356	5.88	6.13	0.09	0.27	-1.19	0.657796	0.882273	PCDH8	Protocadherin-8 Precursor (Arcadlin) [Taeniopygia guttata]	chr1	59795491 - 59799291	0	ENSTGUT00000012961
15607361	5.4	5.19	0.08	0.06	1.16	0.022758	0.565526	DIAPH3	Protein diaphanous homolog 3 (Diaphanous-related formin-3)(DRF3) [Taeniopygia guttata]	chr1	62699323 - 62866492	0	ENSTGUT00000012981
15607384	5.49	5.39	0.06	0.01	1.07	0.054847	0.5704			chr1	62868578 - 62896703	0	ENSTGUT00000012986
15607390	4.36	3.86	0.26	0.5	1.41	0.382788	0.758841	PCDH20	Protocadherin-20 Precursor (Protocadherin-13) [Taeniopygia guttata]	chr1	63359753 - 63362449	0	ENSTGUT00000012994
15607392	4.36	4.51	0.16	0.31	-1.11	0.237325	0.685946	PCDH9-1	Protocadherin-9 Precursor [Taeniopygia guttata]	chr1	65244245 - 65244574	0	ENSTGUT00000012996
15607394	5.32	5.37	0.21	0.23	-1.03	0.821478	0.946761	PCDH9-2	Protocadherin-9 Precursor [Taeniopygia guttata]	chr1	65477591 - 65477797	0	ENSTGUT00000012997
15607396	5.04	4.82	0.07	0.27	1.16	0.20461	0.668577	PCDH9-3	Protocadherin-9 Precursor [Taeniopygia guttata]	chr1	65912194 - 65915292	0	ENSTGUT00000012998
15607398	3.7	3.69	0.25	0.2	1.01	0.51667	0.825371			chr1	65951290 - 65951412	0	ENSTGUT00000018588
15607400	4.85	5.19	0.15	0.16	-1.26	0.056973	0.572979	KLHL1-1	Kelch-like protein 1 [Taeniopygia guttata]	chr1	66911321 - 67037566	0	ENSTGUT00000013002
15607411	6.25	6.57	0.11	0.1	-1.25	0.020275	0.565526	KLHL1-2	Kelch-like protein 1 [Taeniopygia guttata]	chr1	67092404 - 67092889	0	ENSTGUT00000013003
15607413	6.06	5.58	0.18	0.25	1.39	0.048635	0.567885	DACH1	Dachshund homolog 1 (Dach1) [Taeniopygia guttata]	chr1	67673562 - 67873816	0	ENSTGUT00000013005
15607426	3.04	2.75	0.32	0.13	1.22	0.195612	0.664933			chr1	68004846 - 68004947	0	ENSTGUT00000018675
15607428	5.79	5.86	0.15	0.13	-1.05	0.461917	0.79801	C13orf37	UPF0582 protein C13orf37 [Taeniopygia guttata]	chr1	68387748 - 68391955	0	ENSTGUT00000013007
15607432	7.56	7.17	0.19	0.09	1.31	0.035318	0.565526	DIS3	Exosome complex exonuclease RRP44 (EC 3.1.13.-)(Ribosomal RNA-processing protein 44)(Protein DIS3 homolog) [Taeniopygia guttata]	chr1	68411104 - 68430404	0	ENSTGUT00000013022
15607454	6.66	6.68	0.18	0.07	-1.01	0.793701	0.937395	KLF12	Krueppel-like factor 12 (Transcriptional repressor AP-2rep) [Taeniopygia guttata]	chr1	68777989 - 68845202	0	ENSTGUT00000013045
15607458	6.41	6.24	0.19	0.48	1.12	0.998691	0.999226	TBC1D4	TBC1 domain family member 4 (Akt substrate of 160 kDa)(AS160) [Taeniopygia guttata]	chr1	69346454 - 69444345	0	ENSTGUT00000013047
15607478	5.92	5.9	0.26	0.15	1.01	0.234625	0.684882	COMMD6	COMM domain-containing protein 6 [Taeniopygia guttata]	chr1	69457953 - 69462551	0	ENSTGUT00000013048
15607485	8.44	8.6	0.14	0.09	-1.12	0.191666	0.662099	KCTD12	BTB/POZ domain-containing protein KCTD12 (Pfetin)(Predominantly fetal expressed T1 domain) [Taeniopygia guttata]	chr1	69929500 - 69929934	0	ENSTGUT00000013066
15607487	5.39	5.45	0.09	0.03	-1.05	0.098663	0.596402	XP_002199535.1		chr1	69974992 - 69980358	0	ENSTGUT00000013070
15607492	8.37	8.42	0.21	0.24	-1.03	0.725352	0.910458	FBXL3	F-box/LRR-repeat protein 3 (F-box and leucine-rich repeat protein 3A)(F-box/LRR-repeat protein 3A) [Taeniopygia guttata]	chr1	69998367 - 70009422	0	ENSTGUT00000013071
15607497	7.89	7.6	0.15	0.05	1.22	0.028938	0.565526	MYCBP2	Probable E3 ubiquitin-protein ligase MYCBP2 (EC 6.3.2.-)(Myc-binding protein 2)(Protein associated with Myc)(Pam/highwire/rpm-1 protein) [Taeniopygia guttata]	chr1	70025065 - 70172746	0	ENSTGUT00000013084
15607570	6.36	6.4	0.23	0.21	-1.03	0.882019	0.963733	EDNRB	Endothelin B receptor Precursor (ET-B)(Endothelin receptor non-selective type) [Taeniopygia guttata]	chr1	70477329 - 70491343	0	ENSTGUT00000013098
15607578	5.58	5.5	0.13	0.1	1.05	0.337843	0.739301	RNF219	RING finger protein 219 [Taeniopygia guttata]	chr1	70873072 - 70895033	0	ENSTGUT00000013100
15607585	8.17	8.14	0.07	0.1	1.02	0.256507	0.699375	RBM26	RNA-binding protein 26 (RNA-binding motif protein 26)(CTCL tumor antigen se70-2) [Taeniopygia guttata]	chr1	71192370 - 71242177	0	ENSTGUT00000013108
15607608	7.67	7.67	0.12	0.02	-1	0.832126	0.949786	SPRY2	Protein sprouty homolog 2 (Spry-2) [Taeniopygia guttata]	chr1	71647589 - 71648524	0	ENSTGUT00000013112
15607610	5.2	5.17	0.3	0.17	1.02	0.321868	0.73269	SLITRK1	SLIT and NTRK-like protein 1 Precursor (Leucine-rich repeat-containing protein 12) [Taeniopygia guttata]	chr1	73082751 - 73084829	0	ENSTGUT00000013116
15607612	7.11	7.02	0.02	0.37	1.07	0.534713	0.832717	SLITRK6	SLIT and NTRK-like protein 6 Precursor [Taeniopygia guttata]	chr1	74041182 - 74043704	0	ENSTGUT00000013118
15607614	5.83	5.84	0.28	0.11	-1	0.66037	0.883109	C11orf87	Uncharacterized protein C11orf87 Precursor [Taeniopygia guttata]	chr1	74264577 - 74265050	0	ENSTGUT00000013120
15607616	6.41	6.27	0.09	0.14	1.1	0.432499	0.784098	DDX10	Probable ATP-dependent RNA helicase DDX10 (EC 3.6.1.-)(DEAD box protein 10) [Taeniopygia guttata]	chr1	74374206 - 74523281	0	ENSTGUT00000013134
15607633	6.51	6.27	0.13	0.09	1.18	0.07569	0.584638	ATM	Serine-protein kinase ATM (EC 2.7.11.1)(Ataxia telangiectasia mutated)(A-T, mutated) [Taeniopygia guttata]	chr1	74629140 - 74685513	0	ENSTGUT00000013149
15607693	6.59	6.39	0.11	0.19	1.15	0.179947	0.65444	ACAT1	Acetyl-CoA acetyltransferase, mitochondrial Precursor (EC 2.3.1.9)(Acetoacetyl-CoA thiolase)(T2) [Taeniopygia guttata]	chr1	74719821 - 74737654	0	ENSTGUT00000013166
15607702	7.39	6.97	0.12	0.12	1.33	0.013141	0.565526	CUL5	Cullin-5 (CUL-5)(Vasopressin-activated calcium-mobilizing receptor)(VACM-1) [Taeniopygia guttata]	chr1	74742918 - 74836600	0	ENSTGUT00000013172
15607721	2.96	3.15	0.16	0.08	-1.14	0.376001	0.756091			chr1	74864596 - 74864819	0	ENSTGUT00000013174
15607723	3.21	3.41	0.1	0.12	-1.15	0.05719	0.572979	ELMOD1	ELMO domain-containing protein 1 [Taeniopygia guttata]	chr1	74885245 - 74930422	0	ENSTGUT00000013177
15607735	5.99	5.98	0.18	0.24	1.01	0.356	0.747797	AASDHPPT	L-aminoadipate-semialdehyde dehydrogenase-phosphopantetheinyl transferase (EC 2.7.8.-)(4'-phosphopantetheinyl transferase)(Alpha-aminoadipic semialdehyde dehydrogenase-phosphopantetheinyl transferase)(AASD-PPT)(LYS5 ortholog) [Taeniopygia guttata]	chr1	75456355 - 75481818	0	ENSTGUT00000013192
15607741	3.72	3.96	0.1	0.24	-1.18	0.151043	0.634332	GRIA4	Glutamate receptor 4 Precursor (GluR-4)(GluR4)(GluR-D)(Glutamate receptor ionotropic, AMPA 4)(AMPA-selective glutamate receptor 4) [Taeniopygia guttata]	chr1	75531585 - 75746305	0	ENSTGUT00000013212
15607757	5.28	5.15	0.16	0.14	1.09	0.359326	0.749301	DYNC2H1	Cytoplasmic dynein 2 heavy chain 1 (Cytoplasmic dynein 2 heavy chain)(Dynein cytoplasmic heavy chain 2)(Dynein heavy chain isotype 1B)(Dynein heavy chain 11)(hDHC11) [Taeniopygia guttata]	chr1	76500909 - 76643183	0	ENSTGUT00000013245
15607841	6.36	6.63	0.01	0.27	-1.21	0.452327	0.793922	BIRC2	Baculoviral IAP repeat-containing protein 2 (Inhibitor of apoptosis protein 2)(HIAP-2)(HIAP2)(C-IAP1)(TNFR2-TRAF-signaling complex protein 2)(IAP homolog B)(RING finger protein 48) [Taeniopygia guttata]	chr1	76885699 - 76892509	0	ENSTGUT00000013274
15607850	9.57	9.38	0.11	0.08	1.14	0.046866	0.567885	YAP1	65 kDa Yes-associated protein (YAP65) [Taeniopygia guttata]	chr1	76931691 - 76936654	0	ENSTGUT00000013278
15607854	9.72	9.58	0.06	0.1	1.1	0.338366	0.739656	XP_002198083.1		chr1	76943662 - 77014180	0	ENSTGUT00000013284
15607861	5.02	4.87	0.22	0.51	1.11	0.459408	0.79777	C11orf70	Uncharacterized protein C11orf70 [Taeniopygia guttata]	chr1	77015407 - 77036355	0	ENSTGUT00000013288
15607870	5.08	4.97	0.31	0.26	1.07	0.616757	0.866094	KIAA1377	Uncharacterized protein KIAA1377 [Taeniopygia guttata]	chr1	77075755 - 77104833	0	ENSTGUT00000013290
15607878	6.45	6.16	0.08	0.21	1.23	0.103687	0.600691	ARHGAP42	Rho GTPase activating protein 42 [Source:HGNC Symbol;Acc:26545]	chr1	77454971 - 77557821	0	ENSTGUT00000013318
15607898	3.74	3.86	0.17	0.18	-1.09	0.624557	0.868975	CNTN5	Contactin-5 Precursor (Neural recognition molecule NB-2)(hNB-2) [Taeniopygia guttata]	chr1	77684162 - 77906807	0	ENSTGUT00000013325
15607919	6.47	6.49	0.11	0.17	-1.01	0.868221	0.96115	CEP57	Centrosomal protein of 57 kDa (Cep57 protein)(Testis-specific protein 57)(Translokin)(FGF2-interacting protein) [Taeniopygia guttata]	chr1	79468409 - 79484293	0	ENSTGUT00000013338
15607928	6.56	6.62	0.03	0.12	-1.04	0.492485	0.811553	AMOTL1	Angiomotin-like protein 1 [Taeniopygia guttata]	chr1	79756815 - 79795732	0	ENSTGUT00000013350
15607940	5.05	5.52	0.11	0.09	-1.39	0.005095	0.565526			chr1	79879841 - 79880117	0	ENSTGUT00000013351
15607942	5.71	5.49	0.05	0.11	1.16	0.101519	0.598856	ANKRD49	Ankyrin repeat domain-containing protein 49 (Fetal globin-inducing factor) [Taeniopygia guttata]	chr1	79895040 - 79897291	0	ENSTGUT00000013352
15607946	7.08	7.01	0.03	0.12	1.05	0.105289	0.601925	PANX1	Pannexin-1 [Taeniopygia guttata]	chr1	79934374 - 79948736	0	ENSTGUT00000013357
15607950	6.93	6.8	0.26	0.2	1.1	0.961447	0.990825	HEPHL1	Hephaestin-like protein 1 Precursor (EC 1.-.-.-) [Taeniopygia guttata]	chr1	79958222 - 79988223	0	ENSTGUT00000013366
15607966	7.66	7.51	0.12	0.11	1.11	0.426393	0.781756	MED17	Mediator of RNA polymerase II transcription subunit 17 (Mediator complex subunit 17)(Cofactor required for Sp1 transcriptional activation subunit 6)(CRSP complex subunit 6)(Transcriptional coactivator CRSP77)(Vitamin D3 receptor-interacting protein comple [Taeniopygia guttata]	chr1	80068547 - 80080134	0	ENSTGUT00000013380
15607973	5.54	5.57	0.09	0.16	-1.03	0.290669	0.717687	C11orf54	Ester hydrolase C11orf54 (EC 3.1.-.-) [Taeniopygia guttata]	chr1	80080865 - 80092211	0	ENSTGUT00000013381
15607984	4.64	4.57	0.12	0.39	1.05	0.67285	0.887487			chr1	80106141 - 80110864	0	ENSTGUT00000013386
15607991	6.19	6.25	0.29	0.19	-1.04	0.431628	0.783661	snoU2-30	Small nucleolar RNA U2-30 [Source: RFAM;Acc:RF00493]	chr1	80117600 - 80117668	0	ENSTGUT00000018583
15607993	2.37	2.33	0.13	0.16	1.03	0.846127	0.953931	snoU2_19	Small nucleolar RNA U2-19 [Source: RFAM;Acc:RF00494]	chr1	80117765 - 80117848	0	ENSTGUT00000018782
15607995	5.49	5.61	0.08	0.46	-1.09	0.6994	0.89918			chr1	80124728 - 80126490	0	ENSTGUT00000013387
15607998	2.07	2.05	0.09	0.08	1.02	0.154133	0.63702			chr1	80127772 - 80127903	0	ENSTGUT00000013388
15608000	5.67	5.7	0.07	0.11	-1.02	0.942872	0.983305			chr1	80134381 - 80138617	0	ENSTGUT00000019228
15608005	6.73	6.71	0.04	0.09	1.01	0.579651	0.850313	KIAA1731	Leucine-rich repeat-containing protein KIAA1731 [Taeniopygia guttata]	chr1	80144449 - 80147279	0	ENSTGUT00000013389
15608009	2.42	2.66	0.14	0.43	-1.18	0.356591	0.74797	CCDC67	Coiled-coil domain-containing protein 67 [Taeniopygia guttata]	chr1	80226345 - 80229992	0	ENSTGUT00000013392
15608014	2.11	2.02	0.08	0.08	1.06	0.647494	0.877404			chr1	80234686 - 80247670	0	ENSTGUT00000013393
15608020	3.83	3.67	0.14	0.41	1.12	0.573589	0.847431	MTNR1B	Melatonin receptor type 1B (Mel1b melatonin receptor)(Mel-1B-R) [Taeniopygia guttata]	chr1	80499452 - 80522004	0	ENSTGUT00000013403
15608023	5.22	5.5	0.22	0.22	-1.21	0.177665	0.653843	FAT3	Protocadherin Fat 3 Precursor (hFat3)(FAT tumor suppressor homolog 3) [Taeniopygia guttata]	chr1	80634098 - 80945407	0	ENSTGUT00000013406
15608043	5.82	5.44	0.43	0.28	1.3	0.297646	0.718976	NAALAD2	N-acetylated-alpha-linked acidic dipeptidase 2 (EC 3.4.17.21)(N-acetylated-alpha-linked acidic dipeptidase II)(NAALADase II) [Taeniopygia guttata]	chr1	81748577 - 81777748	0	ENSTGUT00000013414
15608062	4.24	4.55	0.1	0.01	-1.23	0.005437	0.565526	FOLH1	Glutamate carboxypeptidase 2 (EC 3.4.17.21)(Glutamate carboxypeptidase II)(Membrane glutamate carboxypeptidase)(mGCP)(N-acetylated-alpha-linked acidic dipeptidase I)(NAALADase I)(Pteroylpoly-gamma-glutamate carboxypeptidase)(Folylpoly-gamma-glutamate carb [Taeniopygia guttata]	chr1	81784799 - 81810319	0	ENSTGUT00000013423
15608079	5.28	5.1	0.49	0.39	1.13	0.610792	0.863939	TYR	Tyrosinase Precursor (EC 1.14.18.1)(Monophenol monooxygenase)(Tumor rejection antigen AB)(SK29-AB)(LB24-AB) [Taeniopygia guttata]	chr1	82001752 - 82044800	0	ENSTGUT00000013433
15608086	4.76	4.56	0.27	0.11	1.14	0.168346	0.646703	TMEM135	Transmembrane protein 135 [Taeniopygia guttata]	chr1	82666754 - 82830572	0	ENSTGUT00000013450
15608103	6.84	7.14	0.12	0.09	-1.23	0.06915	0.5806	PRSS23	Serine protease 23 Precursor (EC 3.4.21.-)(Putative secreted protein ZSIG13) [Taeniopygia guttata]	chr1	82944225 - 82945325	0	ENSTGUT00000013455
15608105	6.29	6.46	0.12	0.1	-1.13	0.298988	0.719442	FAM181B	Protein FAM181B [Taeniopygia guttata]	chr1	83128136 - 83128531	0	ENSTGUT00000013469
15608107	5.8	6	0.14	0.11	-1.15	0.118831	0.610905	PRCP	Lysosomal Pro-X carboxypeptidase Precursor (EC 3.4.16.2)(Prolylcarboxypeptidase)(PRCP)(Proline carboxypeptidase)(Angiotensinase C)(Lysosomal carboxypeptidase C) [Taeniopygia guttata]	chr1	83155486 - 83166240	0	ENSTGUT00000013472
15608116	6.71	6.94	0.25	0.33	-1.17	0.716419	0.907472	RAB30	Ras-related protein Rab-30 [Taeniopygia guttata]	chr1	83203190 - 83212114	0	ENSTGUT00000013478
15608122	7.36	7.62	0.22	0.2	-1.2	0.486109	0.809243	CCDC90B	Coiled-coil domain-containing protein 90B, mitochondrial Precursor [Taeniopygia guttata]	chr1	83328598 - 83338510	0	ENSTGUT00000013492
15608133	7.66	7.51	0.11	0.19	1.11	0.185688	0.660018	DLG2	Disks large homolog 2 (Postsynaptic density protein PSD-93)(Channel-associated protein of synapse-110)(Chapsyn-110) [Taeniopygia guttata]	chr1	83422902 - 83956557	0	ENSTGUT00000013497
15608151	4.66	4.45	0.06	0.18	1.16	0.165498	0.643929	SYTL2	Synaptotagmin-like protein 2 (Exophilin-4) [Taeniopygia guttata]	chr1	84449347 - 84489074	0	ENSTGUT00000013502
15608172	8.06	8	0.14	0.16	1.05	0.272696	0.706891	PICALM	Phosphatidylinositol-binding clathrin assembly protein (Clathrin assembly lymphoid myeloid leukemia protein) [Taeniopygia guttata]	chr1	84542444 - 84600268	0	ENSTGUT00000013518
15608191	6.9	6.7	0.04	0.07	1.14	0.013219	0.565526	C11orf73	Uncharacterized protein C11orf73 [Taeniopygia guttata]	chr1	84672359 - 84681932	0	ENSTGUT00000013528
15608198	4.66	4.73	0.11	0.15	-1.05	0.528994	0.831093	USP35	Ubiquitin carboxyl-terminal hydrolase 35 (EC 3.1.2.15)(Ubiquitin thioesterase 35)(Ubiquitin-specific-processing protease 35)(Deubiquitinating enzyme 35) [Taeniopygia guttata]	chr1	86872002 - 86887345	0	ENSTGUT00000013550
15608210	6.74	6.66	0.11	0.15	1.05	0.346242	0.743839	C11orf67	UPF0366 protein C11orf67 [Taeniopygia guttata]	chr1	87012171 - 87018000	0	ENSTGUT00000013565
15608215	4.26	4.17	0.22	0.09	1.07	0.503548	0.816998	AQP11	Aquaporin-11 (AQP-11) [Taeniopygia guttata]	chr1	87118303 - 87123134	0	ENSTGUT00000013572
15608218	5.83	6.06	0.29	0.24	-1.17	0.28574	0.714895	MYO7A	Myosin-VIIa [Taeniopygia guttata]	chr1	87282592 - 87341794	0	ENSTGUT00000013591
15608253	5.9	6.07	0.36	0.1	-1.12	0.533672	0.832153	CAPN5	Calpain-5 (EC 3.4.22.-)(New calpain 3)(nCL-3)(htra-3) [Taeniopygia guttata]	chr1	87387530 - 87406804	0	ENSTGUT00000013598
15608265	7.36	7.11	0.08	0.29	1.19	0.216231	0.674265	ACER3	Alkaline phytoceramidase (aPHC)(Alkaline ceramidase)(EC 3.5.1.-)(Alkaline dihydroceramidase SB89) [Taeniopygia guttata]	chr1	87461605 - 87513977	0	ENSTGUT00000013599
15608277	6.41	6.57	0.1	0.38	-1.11	0.63053	0.871155	TSKU	Tsukushin Precursor (Tsukushi)(Leucine-rich repeat-containing protein 54)(E2-induced gene 4 protein) [Taeniopygia guttata]	chr1	87556502 - 87557509	0	ENSTGUT00000013600
15608279	4.42	4.88	0.47	0.47	-1.37	0.379364	0.757173	A2M-3	Alpha-2-macroglobulin Precursor (Alpha-2-M)(C3 and PZP-like alpha-2-macroglobulin domain-containing protein 5) [Taeniopygia guttata]	chr1	87871735 - 87901436	0	ENSTGUT00000013641
15608300	5.68	5.2	0.2	0.09	1.39	0.033403	0.565526	PHC1	Polyhomeotic-like protein 1 (hPH1)(Early development regulatory protein 1) [Taeniopygia guttata]	chr1	87925668 - 87937652	0	ENSTGUT00000013647
15608311	4.17	4.24	0.03	0.22	-1.05	0.601781	0.860404			chr1	88014982 - 88053990	0	ENSTGUT00000013649
15608326	4.83	4.72	0.08	0.23	1.08	0.758278	0.92323	A2ML1	Alpha-2-macroglobulin-like protein 1 Precursor (C3 and PZP-like alpha-2-macroglobulin domain-containing protein 9) [Taeniopygia guttata]	chr1	88034247 - 88046764	0	ENSTGUT00000013654
15608346	7.06	7.11	0.19	0.19	-1.04	0.726559	0.910612	RIMKLB	Ribosomal protein S6 modification-like protein B [Taeniopygia guttata]	chr1	88087078 - 88118910	0	ENSTGUT00000013656
15608353	4.6	4.07	0.53	2.07	1.45	0.484908	0.809036	APOBEC1	apolipoprotein B mRNA editing enzyme, catalytic polypeptide 1 [Source:HGNC Symbol;Acc:604]	chr1	88175757 - 88177346	0	ENSTGUT00000013662
15608356	5.77	6.3	0.28	0.17	-1.45	0.041675	0.565526			chr1	88188702 - 88189455	0	ENSTGUT00000013664
15608359	5.94	6.04	0.35	0.1	-1.07	0.492614	0.81158	XP_002190766.1		chr1	88232783 - 88235011	0	ENSTGUT00000013668
15608363	7.3	7.35	0.16	0.18	-1.04	0.75205	0.920428	SLC2A3	Solute carrier family 2, facilitated glucose transporter member 3 (Glucose transporter type 3, brain)(GLUT-3) [Taeniopygia guttata]	chr1	88260212 - 88266209	0	ENSTGUT00000013674
15608372	5.33	5.26	0.06	0.22	1.05	0.553391	0.838284	C3AR1	C3a anaphylatoxin chemotactic receptor (C3a-R)(C3AR) [Taeniopygia guttata]	chr1	88332888 - 88333809	0	ENSTGUT00000013683
15608376	8.12	7.96	0.21	0.16	1.12	0.43861	0.788594	XP_002190961.1		chr1	88403578 - 88417246	0	ENSTGUT00000013692
15608380	5.29	5.4	0.14	0.12	-1.08	0.862493	0.958856	NRIP2	Nuclear receptor-interacting protein 2 [Taeniopygia guttata]	chr1	88482144 - 88494644	0	ENSTGUT00000013699
15608388	5.61	5.6	0.17	0.34	1	0.851047	0.95586	FOXM1	Forkhead box protein M1 (Forkhead-related protein FKHL16)(Hepatocyte nuclear factor 3 forkhead homolog 11)(HNF-3/fork-head homolog 11)(HFH-11)(Winged-helix factor from INS-1 cells)(M-phase phosphoprotein 2)(MPM-2 reactive phosphoprotein 2)(Transcription f [Taeniopygia guttata]	chr1	88506100 - 88515248	0	ENSTGUT00000013701
15608394	2.77	3.24	0.21	0.24	-1.38	0.039838	0.565526	PRMT8	Protein arginine N-methyltransferase 8 (EC 2.1.1.-)(Heterogeneous nuclear ribonucleoprotein methyltransferase-like protein 4) [Taeniopygia guttata]	chr1	88898545 - 88922809	0	ENSTGUT00000013722
15608404	5.43	5.42	0.13	0.07	1	0.405272	0.770091	PRSS3	Trypsin-3 Precursor (EC 3.4.21.4)(Trypsin III)(Brain trypsinogen)(Mesotrypsinogen)(Trypsin IV)(Serine protease 3)(Serine protease 4) [Taeniopygia guttata]	chr1	89054493 - 89057540	0	ENSTGUT00000013728
15608410	4.12	4.15	0.08	0.28	-1.02	0.24792	0.6936			chr1	89099037 - 89099261	0	ENSTGUT00000013732
15608412	7.67	6.91	0.21	0.28	1.69	0.023439	0.565526	TRPV5	Transient receptor potential cation channel subfamily V member 5 (TrpV5)(Osm-9-like TRP channel 3)(OTRPC3)(Epithelial calcium channel 1)(ECaC1)(ECaC)(Calcium transport protein 2)(CaT2) [Taeniopygia guttata]	chr1	89239587 - 89261773	0	ENSTGUT00000013744
15608418	5.01	4.67	0.33	0.87	1.26	0.543431	0.836928	KEL	Kell blood group glycoprotein (EC 3.4.24.-)(CD238 antigen) [Taeniopygia guttata]	chr1	89285742 - 89299726	0	ENSTGUT00000013748
15608434	5.36	5.54	0.22	0.09	-1.13	0.39746	0.765196	RAP1GAP	Rap1 GTPase-activating protein 1 (Rap1GAP1)(Rap1GAP) [Taeniopygia guttata]	chr1	89370392 - 89406558	0	ENSTGUT00000013766
15608447	5.75	5.83	0.25	0.36	-1.06	0.961241	0.990825	FAM131B	Protein FAM131B [Taeniopygia guttata]	chr1	89541159 - 89547497	0	ENSTGUT00000013784
15608455	8.68	8.57	0.19	0.15	1.08	0.165333	0.64379	EPHA1	Ephrin type-A receptor 1 Precursor (EC 2.7.10.1)(Tyrosine-protein kinase receptor EPH) [Taeniopygia guttata]	chr1	89604941 - 89641017	0	ENSTGUT00000013794
15608473	5.24	5.17	0.11	0.05	1.05	0.372411	0.754729	OR10AC1P	Putative olfactory receptor 10AC1 (Olfactory receptor OR7-5) [Taeniopygia guttata]	chr1	89651824 - 89652946	0	ENSTGUT00000013795
15608476	8.29	8.44	0.1	0.27	-1.11	0.528827	0.831093	PEX5	Peroxisomal targeting signal 1 receptor (PTS1 receptor)(PTS1R)(Peroxisome receptor 1)(Peroxisomal C-terminal targeting signal import receptor)(PTS1-BP)(Peroxin-5) [Taeniopygia guttata]	chr1	89723950 - 89737887	0	ENSTGUT00000013799
15608492	6.28	6.38	0.19	0.14	-1.07	0.91774	0.976674	CLSTN3	Calsyntenin-3 Precursor (Alcadein-beta)(Alc-beta) [Taeniopygia guttata]	chr1	89755799 - 89767880	0	ENSTGUT00000013806
15608510	7.32	7.7	0.09	0.38	-1.3	0.210969	0.672974	C1S	Complement C1s subcomponent Precursor (EC 3.4.21.42)(C1 esterase) [Contains Complement C1s subcomponent heavy chain;Complement C1s subcomponent light chain] [Taeniopygia guttata]	chr1	89790033 - 89797015	0	ENSTGUT00000013816
15608521	5.64	5.25	0.35	0.17	1.31	0.181376	0.655209	EMG1	Probable ribosome biogenesis protein NEP1 (Nucleolar protein EMG1 homolog)(Protein C2f) [Taeniopygia guttata]	chr1	89832638 - 89836449	0	ENSTGUT00000013820
15608528	5.28	5.27	0.03	0.08	1.01	0.796953	0.93789	LRRC23	leucine rich repeat containing 23 [Source:HGNC Symbol;Acc:19138]	chr1	89846656 - 89912708	0	ENSTGUT00000019270
15608534	5.05	5.08	0.14	0.02	-1.02	0.681731	0.891084	PTPN6	Tyrosine-protein phosphatase non-receptor type 6 (EC 3.1.3.48)(Protein-tyrosine phosphatase 1C)(PTP-1C)(Hematopoietic cell protein-tyrosine phosphatase)(SH-PTP1)(Protein-tyrosine phosphatase SHP-1) [Taeniopygia guttata]	chr1	89848645 - 89856262	0	ENSTGUT00000013826
15608550	7.61	7.72	0.11	0.13	-1.08	0.153005	0.63702	C12orf57	Protein C10 [Taeniopygia guttata]	chr1	89866615 - 89866761	0	ENSTGUT00000013828
15608552	5.93	6.04	0.12	0.62	-1.08	0.971985	0.993583	U7	U7 small nuclear RNA [Source: RFAM;Acc:RF00066]	chr1	89866945 - 89867005	0	ENSTGUT00000019389
15608554	7.11	7.15	0.22	0.2	-1.03	0.608089	0.863442	ATN1	Atrophin-1 (Dentatorubral-pallidoluysian atrophy protein) [Taeniopygia guttata]	chr1	89868618 - 89876316	0	ENSTGUT00000013840
15608565	5.35	5.53	0.02	0.11	-1.14	0.04823	0.567885	ENO2	Gamma-enolase (EC 4.2.1.11)(2-phospho-D-glycerate hydro-lyase)(Neural enolase)(Neuron-specific enolase)(NSE)(Enolase 2) [Taeniopygia guttata]	chr1	89898643 - 89907714	0	ENSTGUT00000013842
15608578	7.23	7.28	0.16	0.12	-1.03	0.879244	0.963489	USP5	Ubiquitin carboxyl-terminal hydrolase 5 (EC 3.1.2.15)(Ubiquitin thioesterase 5)(Ubiquitin-specific-processing protease 5)(Deubiquitinating enzyme 5)(Isopeptidase T) [Taeniopygia guttata]	chr1	89913765 - 89928608	0	ENSTGUT00000013848
15608594	5.01	5.28	0.24	0.2	-1.21	0.093357	0.591665	GNB3	Guanine nucleotide-binding protein G(I)/G(S)/G(T) subunit beta-3 (Transducin beta chain 3) [Taeniopygia guttata]	chr1	89932228 - 89936982	0	ENSTGUT00000013850
15608602	5.82	6.06	0.09	0.02	-1.18	0.009734	0.565526	LEPREL2	Prolyl 3-hydroxylase 3 Precursor (EC 1.14.11.7)(Leprecan-like protein 2)(Protein B) [Taeniopygia guttata]	chr1	89943742 - 89947420	0	ENSTGUT00000013852
15608608	8.11	8.65	0.28	0.29	-1.45	0.134123	0.621502	GPR162	G protein-coupled receptor 162 [Source:HGNC Symbol;Acc:16693]	chr1	89956195 - 89959004	0	ENSTGUT00000018992
15608613	4.59	4.77	0.18	0.14	-1.13	0.267784	0.704947	CD4	T-cell surface glycoprotein CD4 Precursor (T-cell surface antigen T4/Leu-3)(CD4 antigen) [Taeniopygia guttata]	chr1	89971242 - 89973580	0	ENSTGUT00000013855
15608620	4.97	4.92	0.46	0.42	1.04	0.35459	0.747776	LAG3-1	Lymphocyte activation gene 3 protein Precursor (LAG-3)(FDC protein)(CD223 antigen) [Taeniopygia guttata]	chr1	89996910 - 89997814	0	ENSTGUT00000013856
15608624	5.17	5.24	0.09	0.24	-1.05	0.340464	0.741084	LAG3-2	Lymphocyte activation gene 3 protein Precursor (LAG-3)(FDC protein)(CD223 antigen) [Taeniopygia guttata]	chr1	89998101 - 89998271	0	ENSTGUT00000013857
15608626	8.42	8.15	0.15	0.07	1.21	0.03746	0.565526			chr1	90013905 - 90014146	0	ENSTGUT00000013858
15608628	8.5	8.36	0.06	0.13	1.1	0.475989	0.804632	COPS7A	COP9 signalosome complex subunit 7a (Signalosome subunit 7a)(SGN7a)(JAB1-containing signalosome subunit 7a)(Dermal papilla-derived protein 10) [Taeniopygia guttata]	chr1	90035482 - 90043102	0	ENSTGUT00000013866
15608637	6.41	6.55	0.36	0.25	-1.1	0.774885	0.93041			chr1	90152358 - 90154374	0	ENSTGUT00000013876
15608642	11.04	10.97	0.19	0.22	1.05	0.875334	0.963244	GAPDH	Glyceraldehyde-3-phosphate dehydrogenase (GAPDH)(EC 1.2.1.12) [Taeniopygia guttata]	chr1	90242163 - 90245385	0	ENSTGUT00000013888
15608655	6.94	6.87	0.14	0.11	1.05	0.479703	0.806065	NCAPD2	Condensin complex subunit 1 (Non-SMC condensin I complex subunit D2)(Chromosome condensation-related SMC-associated protein 1)(Chromosome-associated protein D2)(hCAP-D2)(XCAP-D2 homolog) [Taeniopygia guttata]	chr1	90255084 - 90280660	0	ENSTGUT00000013889
15608681	7.66	7.9	0.09	0.42	-1.18	0.372004	0.754623			chr1	90279907 - 90279973	0	ENSTGUT00000019301
15608683	7.78	7.49	0.15	0.16	1.23	0.089516	0.588687	SCNN1A	Amiloride-sensitive sodium channel subunit alpha (Epithelial Na(+) channel subunit alpha)(Alpha-ENaC)(SCNEA)(Nonvoltage-gated sodium channel 1 subunit alpha)(Alpha-NaCH) [Taeniopygia guttata]	chr1	90296584 - 90303054	0	ENSTGUT00000013892
15608696	4.8	4.98	0.34	0.3	-1.14	0.902216	0.971157	FBXO40	F-box only protein 40 (Muscle disease-related protein) [Taeniopygia guttata]	chr1	90332842 - 90335452	0	ENSTGUT00000013893
15608699	6.42	6.48	0.06	0.1	-1.04	0.23134	0.68125	CSTB	Cystatin-B (Stefin-B)(Liver thiol proteinase inhibitor)(CPI-B) [Taeniopygia guttata]	chr1	90439049 - 90444059	0	ENSTGUT00000013897
15608705	5.18	5.32	0.16	0.27	-1.1	0.446832	0.792282	CASR	Extracellular calcium-sensing receptor Precursor (CaSR)(Parathyroid Cell calcium-sensing receptor)(PCaR1) [Taeniopygia guttata]	chr1	90448081 - 90495135	0	ENSTGUT00000013898
15608712	3.71	4.19	0.19	0.39	-1.4	0.205952	0.669571	CD86	T-lymphocyte activation antigen CD86 Precursor (Activation B7-2 antigen)(CTLA-4 counter-receptor B7.2)(B70)(FUN-1)(BU63)(CD86 antigen) [Taeniopygia guttata]	chr1	90563918 - 90568524	0	ENSTGUT00000013899
15608715	4.31	4.36	0.19	0.29	-1.04	0.329422	0.735691	HSD3B2	3 beta-hydroxysteroid dehydrogenase/Delta 5-->4-isomerase type 2 (3-beta-HSD II) [Includes 3-beta-hydroxy-Delta(5)-steroid dehydrogenase(EC 1.1.1.145)(3-beta-hydroxy-5-ene steroid dehydrogenase)(Progesterone reductase);Steroid Delta-isomerase(EC 5.3.3.1)( [Taeniopygia guttata]	chr1	90755090 - 90763331	0	ENSTGUT00000013901
15608720	4.92	5.13	0.22	0.21	-1.15	0.271965	0.706891	HAO2	Hydroxyacid oxidase 2 (HAOX2)(EC 1.1.3.15)((S)-2-hydroxy-acid oxidase, peroxisomal)(Long chain alpha-hydroxy acid oxidase)(Long-chain L-2-hydroxy acid oxidase) [Taeniopygia guttata]	chr1	90769122 - 90777893	0	ENSTGUT00000013902
15608728	6.86	6.5	0.15	0.09	1.28	0.031743	0.565526	WDR3	WD repeat-containing protein 3 [Taeniopygia guttata]	chr1	91330078 - 91348771	0	ENSTGUT00000013907
15608752	5.66	5.78	0.22	0.19	-1.09	0.987264	0.99618	FAM46C	Protein FAM46C [Taeniopygia guttata]	chr1	91473825 - 91475000	0	ENSTGUT00000013909
15608754	6.74	6.75	0.12	0.13	-1.01	0.783457	0.93339	ATP6V1A	V-type proton ATPase catalytic subunit A (V-ATPase subunit A)(EC 3.6.3.14)(Vacuolar proton pump subunit alpha)(V-ATPase 69 kDa subunit)(Vacuolar ATPase isoform VA68) [Taeniopygia guttata]	chr1	91490800 - 91507182	0	ENSTGUT00000013911
15608763	8.56	8.38	0.12	0.3	1.13	0.443659	0.790892	SIDT1	SID1 transmembrane family member 1 Precursor [Taeniopygia guttata]	chr1	91582155 - 91604984	0	ENSTGUT00000013914
15608783	5.84	5.85	0.2	0.13	-1.01	0.834875	0.950674	C17orf68	Uncharacterized protein C17orf68 (HBV DNAPTP1-transactivated protein B) [Taeniopygia guttata]	chr1	91686424 - 91687134	0	ENSTGUT00000013919
15608787	3.7	3.28	0.51	0.3	1.34	0.973953	0.993712	STXBP5L	Syntaxin-binding protein 5-like (Tomosyn-2)(Lethal(2) giant larvae protein homolog 4) [Taeniopygia guttata]	chr1	91798552 - 91895585	0	ENSTGUT00000013924
15608808	7.83	7.77	0.04	0.1	1.04	0.552005	0.83809	GTF2E1	General transcription factor IIE subunit 1 (Transcription initiation factor IIE subunit alpha)(TFIIE-alpha)(General transcription factor IIE 56 kDa subunit) [Taeniopygia guttata]	chr1	92025430 - 92065771	0	ENSTGUT00000013925
15608813	5.87	5.9	0.03	0.25	-1.02	0.811552	0.942762	NDUFB4-1	NADH dehydrogenase [ubiquinone] 1 beta subcomplex subunit 4 (NADH-ubiquinone oxidoreductase B15 subunit)(Complex I-B15)(CI-B15) [Taeniopygia guttata]	chr1	92119540 - 92122837	0	ENSTGUT00000013928
15608816	5.46	5.51	0.1	0.17	-1.04	0.80965	0.942317	C3orf15	AMY-1-associating protein expressed in testis 1 (AAT-1) [Taeniopygia guttata]	chr1	92480024 - 92502617	0	ENSTGUT00000013934
15608824	4.96	5.07	0.17	0.09	-1.08	0.164638	0.643784	PLA1A	Phospholipase A1 member A Precursor (EC 3.1.1.-)(Phosphatidylserine-specific phospholipase A1)(PS-PLA1) [Taeniopygia guttata]	chr1	92547183 - 92560645	0	ENSTGUT00000013937
15608833	9	8.99	0.14	0.06	1.01	0.788835	0.935196	ATP1A1	Sodium/potassium-transporting ATPase subunit alpha-1 Precursor (Sodium pump subunit alpha-1)(EC 3.6.3.9)(Na(+)/K(+) ATPase alpha-1 subunit) [Taeniopygia guttata]	chr1	92632416 - 92650502	0	ENSTGUT00000013939
15608855	5.41	5.67	0.16	0.35	-1.2	0.535202	0.832717	C1orf161	Uncharacterized protein C1orf161 [Taeniopygia guttata]	chr1	92700305 - 92733025	0	ENSTGUT00000013940; ENSTGUT00000013941; ENSTGUT00000013942
15608861	6.88	6.3	0.45	0.1	1.5	0.294472	0.718209	SLC22A15	Solute carrier family 22 member 15 (Fly-like putative transporter 1)(Flipt 1) [Taeniopygia guttata]	chr1	92754849 - 92790354	0	ENSTGUT00000013943
15608874	8.2	8.1	0.08	0.05	1.07	0.229028	0.680165	VANGL1	Vang-like protein 1 (Van Gogh-like protein 1)(Strabismus 2)(Loop-tail protein 2 homolog)(LPP2) [Taeniopygia guttata]	chr1	92927743 - 92960008	0	ENSTGUT00000013946
15608884	5.41	5.35	0.17	0.03	1.05	0.150654	0.634158	CHD1L	Chromodomain-helicase-DNA-binding protein 1-like (EC 3.6.1.-)(Amplified in liver cancer protein 1) [Taeniopygia guttata]	chr1	92977385 - 93001345	0	ENSTGUT00000013947
15608904	6.99	6.88	0.11	0.11	1.08	0.656925	0.882159	TMEM39A	Transmembrane protein 39A [Taeniopygia guttata]	chr1	93018235 - 93026196	0	ENSTGUT00000013949
15608913	5.44	5.56	0.03	0.1	-1.08	0.385781	0.760747	B4GALT3	Beta-1,4-galactosyltransferase 3 (Beta-1,4-GalTase 3)(Beta4Gal-T3)(b4Gal-T3)(EC 2.4.1.-)(UDP-galactose:beta-N-acetylglucosamine beta-1,4-galactosyltransferase 3)(UDP-Gal:beta-GlcNAc beta-1,4-galactosyltransferase 3) [Includes N-acetyllactosamine synthase( [Taeniopygia guttata]	chr1	93077213 - 93096546	0	ENSTGUT00000013951
15608922	5.57	5.24	0.45	0.24	1.25	0.848567	0.954912	XP_002190029.1		chr1	93107179 - 93109666	0	ENSTGUT00000013952
15608926	6.9	7.26	0.17	0.28	-1.28	0.081647	0.585736	UPK1B	Uroplakin-1b (Uroplakin Ib)(UPIb)(Tetraspanin-20)(Tspan-20) [Taeniopygia guttata]	chr1	93255668 - 93260818	0	ENSTGUT00000013954
15608934	4.51	4.58	0.5	0.46	-1.05	0.822568	0.947167			chr1	93429444 - 93429558	0	ENSTGUT00000013956
15608936	5.83	5.68	0.2	0.07	1.11	0.937445	0.981868	GAP43	Neuromodulin (Axonal membrane protein GAP-43)(Growth-associated protein 43)(PP46)(Neural phosphoprotein B-50) [Taeniopygia guttata]	chr1	94867610 - 94891566	0	ENSTGUT00000013958
15608940	6.02	5.87	0.09	0.12	1.11	0.090977	0.589775	QTRTD1	Queuine tRNA-ribosyltransferase domain-containing protein 1 [Taeniopygia guttata]	chr1	95624214 - 95636687	0	ENSTGUT00000013961
15608950	6.4	6.43	0.14	0.11	-1.02	0.556927	0.83973	ZDHHC23	Probable palmitoyltransferase ZDHHC23 (EC 2.3.1.-)(Zinc finger DHHC domain-containing protein 23)(DHHC-23) [Taeniopygia guttata]	chr1	95665423 - 95668363	0	ENSTGUT00000013964
15608955	6.98	6.86	0.22	0.39	1.08	0.595932	0.857887	GRAMD1C	GRAM domain-containing protein 1C [Taeniopygia guttata]	chr1	95671179 - 95722313	0	ENSTGUT00000013965
15608973	5.44	5.45	0.19	0.11	-1.01	0.876202	0.963244	PLA2G10-2	Group 10 secretory phospholipase A2 Precursor (EC 3.1.1.4)(Group X secretory phospholipase A2)(GX sPLA2)(Phosphatidylcholine 2-acylhydrolase GX)(sPLA2-X) [Taeniopygia guttata]	chr1	95738839 - 95746648	0	ENSTGUT00000013967
15608977	7.72	7.36	0.16	0.28	1.29	0.161503	0.640881	CLDND1	Claudin domain-containing protein 1 (Membrane protein GENX-3745) [Taeniopygia guttata]	chr1	95769991 - 95775455	0	ENSTGUT00000013968
15608982	3.66	3.62	0.41	0.04	1.03	0.809454	0.942317	APOVLDLII	lipoprotein [Taeniopygia guttata]	chr1	95807348 - 95808665	0	ENSTGUT00000013969
15608986	6.35	6.2	0.19	0.19	1.11	0.381075	0.757687	ILDR1	Immunoglobulin-like domain-containing receptor 1 Precursor [Taeniopygia guttata]	chr1	95817799 - 95826942	0	ENSTGUT00000013970
15608993	7.27	7	0.23	0.11	1.21	0.357222	0.74797	BOC	Brother of CDO Precursor (Protein BOC) [Taeniopygia guttata]	chr1	95873893 - 95898920	0	ENSTGUT00000013974
15609013	4.73	4.84	0.23	0.17	-1.07	0.313771	0.729223			chr1	96004957 - 96013851	0	ENSTGUT00000013975
15609020	6.65	6.46	0.12	0.15	1.14	0.184192	0.659113	TAF13	Transcription initiation factor TFIID subunit 13 (Transcription initiation factor TFIID 18 kDa subunit)(TAF(II)18)(TAFII-18)(TAFII18) [Taeniopygia guttata]	chr1	96021398 - 96023702	0	ENSTGUT00000013977
15609025	6.44	6.57	0.14	0.2	-1.1	0.3272	0.734878	GTPBP8	GTP-binding protein 8 [Taeniopygia guttata]	chr1	96026243 - 96059707	0	ENSTGUT00000013978
15609035	5	4.9	0.12	0.04	1.07	0.223817	0.676634	SLC35A5	Probable UDP-sugar transporter protein SLC35A5 (Solute carrier family 35 member A5) [Taeniopygia guttata]	chr1	96185839 - 96194844	0	ENSTGUT00000013981
15609042	6.23	6.26	0.1	0.26	-1.03	0.552395	0.83809	BLZF1	Golgin-45 (Basic leucine zipper nuclear factor 1)(JEM-1)(p45 basic leucine-zipper nuclear factor) [Taeniopygia guttata]	chr1	96296881 - 96301008	0	ENSTGUT00000013986
15609048	7.22	7.73	0.38	0.49	-1.42	0.20863	0.671818	ATP1B1	Sodium/potassium-transporting ATPase subunit beta-1 (Sodium/potassium-dependent ATPase subunit beta-1) [Taeniopygia guttata]	chr1	96394812 - 96405944	0	ENSTGUT00000013988
15609054	3.92	4.19	0.43	0.37	-1.21	0.80074	0.939529	TBX19	T-box transcription factor TBX19 (T-box protein 19)(T-box factor, pituitary) [Taeniopygia guttata]	chr1	96737652 - 96750602	0	ENSTGUT00000013991
15609063	7.59	7.46	0.04	0.08	1.09	0.061061	0.577081	SFT2D2	Vesicle transport protein SFT2B (SFT2 domain-containing protein 2) [Taeniopygia guttata]	chr1	96763266 - 96768895	0	ENSTGUT00000013992
15609071	6.44	6.45	0.15	0.12	-1.01	0.942039	0.983248	TIPRL	TIP41-like protein (Putative MAPK-activating protein PM10) [Taeniopygia guttata]	chr1	96771900 - 96779866	0	ENSTGUT00000013993
15609080	6.35	6.47	0.08	0.27	-1.09	0.345821	0.74377	CPOX	Coproporphyrinogen III oxidase, mitochondrial Precursor (Coproporphyrinogenase)(Coprogen oxidase)(COX)(EC 1.3.3.3) [Taeniopygia guttata]	chr1	96820490 - 96829476	0	ENSTGUT00000013996
15609089	6.88	6.94	0.13	0.1	-1.04	0.603638	0.861607	COL8A1	Collagen alpha-1(VIII) chain Precursor (Endothelial collagen) [Taeniopygia guttata]	chr1	96912174 - 96915139	0	ENSTGUT00000013998
15609092	6.39	6.57	0.19	0.1	-1.13	0.95516	0.988414	URB1	Nucleolar pre-ribosomal-associated protein 1 (Protein URB1) [Taeniopygia guttata]	chr1	97555543 - 97592099	0	ENSTGUT00000013999; ENSTGUT00000014000
15609118	7.25	7.24	0.07	0.14	1.01	0.879815	0.963566	C21orf59	Uncharacterized protein C21orf59 [Taeniopygia guttata]	chr1	97649114 - 97656127	0	ENSTGUT00000014002
15609128	6.41	6.12	0.1	0.09	1.22	0.008051	0.565526	SYNJ1	Synaptojanin-1 (EC 3.1.3.36)(Synaptic inositol-1,4,5-trisphosphate 5-phosphatase 1) [Taeniopygia guttata]	chr1	97658446 - 97705821	0	ENSTGUT00000014003
15609158	6.46	6.51	0.22	0.11	-1.04	0.293178	0.718022	UCP3	Mitochondrial uncoupling protein 3 (UCP 3) [Taeniopygia guttata]	chr1	97744702 - 97746954	0	ENSTGUT00000014004
15609166	5.97	6.01	0.03	0.19	-1.03	0.950516	0.98591	C2CD3	C2 domain-containing protein 3 [Taeniopygia guttata]	chr1	97759187 - 97789427	0	ENSTGUT00000014005
15609197	6.17	6.49	0.21	0.3	-1.25	0.473073	0.803597	P4HA3	Prolyl 4-hydroxylase subunit alpha-3 Precursor (EC 1.14.11.2)(4-PH alpha-3)(Procollagen-proline,2-oxoglutarate-4-dioxygenase subunit alpha-3) [Taeniopygia guttata]	chr1	97810391 - 97815232	0	ENSTGUT00000014007
15609210	7.23	7.3	0.06	0.08	-1.04	0.442697	0.790464	SPCS2	Signal peptidase complex subunit 2 (EC 3.4.-.-)(Microsomal signal peptidase 25 kDa subunit)(SPase 25 kDa subunit) [Taeniopygia guttata]	chr1	97817838 - 97823984	0	ENSTGUT00000014008
15609221	5.52	5.63	0.14	0.24	-1.08	0.359732	0.749301	RNF169	RING finger protein 169 [Taeniopygia guttata]	chr1	97830269 - 97839684	0	ENSTGUT00000014009
15609227	6.99	6.88	0.05	0.06	1.08	0.053624	0.567885	POLD3	DNA polymerase delta subunit 3 (DNA polymerase delta subunit p66) [Taeniopygia guttata]	chr1	97893925 - 97941735	0	ENSTGUT00000014011
15609238	6.6	6.89	0.09	0.31	-1.22	0.409219	0.773347	XP_002187729.1		chr1	97992152 - 97992757	0	ENSTGUT00000014015
15609240	6.16	5.75	0.1	0.08	1.33	0.010417	0.565526	SLCO2B1	Solute carrier organic anion transporter family member 2B1 (Solute carrier family 21 member 9)(Organic anion transporter B)(OATP-B)(Organic anion transporter polypeptide-related protein 2)(OATP-RP2)(OATPRP2) [Taeniopygia guttata]	chr1	98039456 - 98057950	0	ENSTGUT00000014016
15609254	5.92	6.1	0.4	0.08	-1.14	0.600954	0.859848	GRIK1	Glutamate receptor, ionotropic kainate 1 Precursor (Glutamate receptor 5)(GluR-5)(GluR5)(Excitatory amino acid receptor 3)(EAA3) [Taeniopygia guttata]	chr1	98093510 - 98148251	0	ENSTGUT00000014017
15609269	7.25	7.33	0.21	0.16	-1.06	0.456038	0.796169	CLDN8	Claudin-8 [Taeniopygia guttata]	chr1	98278360 - 98278944	0	ENSTGUT00000014018
15609271	8.44	8.37	0.07	0.19	1.05	0.386065	0.760747	TIAM1	T-lymphoma invasion and metastasis-inducing protein 1 (TIAM-1) [Taeniopygia guttata]	chr1	98314553 - 98384824	0	ENSTGUT00000014019
15609295	7.38	7.49	0.12	0.08	-1.08	0.257713	0.700334			chr1	98462030 - 98468462	0	ENSTGUT00000014020
15609301	6.74	6.76	0.03	0.1	-1.01	0.803732	0.940708	SFRS15	Splicing factor, arginine/serine-rich 15 (CTD-binding SR-like protein RA4) [Taeniopygia guttata]	chr1	98524651 - 98545412	0	ENSTGUT00000014022
15609318	5.33	5.7	0.16	0.27	-1.29	0.063252	0.577627	DNAJB13	DnaJ homolog subfamily B member 13 (Testis spermatocyte apoptosis-related gene 6 protein)(Testis and spermatogenesis cell-related protein 6)(Testis spermatogenesis apoptosis-related gene 6 protein)(Testis spermatogenesis apoptosis-related gene 3 protein) [Taeniopygia guttata]	chr1	98659746 - 98663119	0	ENSTGUT00000014024
15609327	5.28	5.3	0.16	0.07	-1.01	0.38466	0.759925	PAAF1	Proteasomal ATPase-associated factor 1 (WD repeat-containing protein 71)(Protein G-16) [Taeniopygia guttata]	chr1	98663650 - 98671600	0	ENSTGUT00000014025
15609336	6.53	6.6	0.18	0.04	-1.05	0.745063	0.917427	MRPL48	39S ribosomal protein L48, mitochondrial Precursor (L48mt)(MRP-L48) [Taeniopygia guttata]	chr1	98673893 - 98678378	0	ENSTGUT00000014027
15609344	6.31	6.66	0.26	0.15	-1.27	0.35108	0.745889	PLEKHB1	Pleckstrin homology domain-containing family B member 1 (Pleckstrin homology domain retinal protein 1)(PH domain-containing protein in retina 1)(PHRET1) [Taeniopygia guttata]	chr1	98736118 - 98739287	0	ENSTGUT00000014031
15609350	6.51	6.58	0.27	0.05	-1.05	0.499348	0.814847	RELT	Tumor necrosis factor receptor superfamily member 19L Precursor (Receptor expressed in lymphoid tissues) [Taeniopygia guttata]	chr1	98875014 - 98875760	0	ENSTGUT00000014034
15609355	5.71	5.58	0.15	0.32	1.1	0.345556	0.743713	ARHGEF17	Rho guanine nucleotide exchange factor 17 (164 kDa Rho-specific guanine-nucleotide exchange factor)(p164-RhoGEF)(p164RhoGEF)(Tumor endothelial marker 4) [Taeniopygia guttata]	chr1	98892057 - 98918274	0	ENSTGUT00000014035
15609371	7.34	7.34	0.1	0.19	1	0.402467	0.768597	P2RY6	P2Y purinoceptor 6 (P2Y6) [Taeniopygia guttata]	chr1	98923412 - 98924347	0	ENSTGUT00000014036
15609373	6.72	6.91	0.14	0.06	-1.14	0.064269	0.577627	P2RY2	P2Y purinoceptor 2 (P2Y2)(P2U purinoceptor 1)(P2U1)(ATP receptor)(Purinergic receptor) [Taeniopygia guttata]	chr1	98952018 - 98952869	0	ENSTGUT00000014037
15609375	8.74	8.6	0.19	0.17	1.1	0.689907	0.894895	SERPINH1	Serpin H1 Precursor (Collagen-binding protein)(Colligin)(47 kDa heat shock protein)(Rheumatoid arthritis-related antigen RA-A47)(Arsenic-transactivated protein 3)(AsTP3)(Cell proliferation-inducing gene 14 protein) [Taeniopygia guttata]	chr1	99126385 - 99128353	0	ENSTGUT00000014040
15609380	5.9	6.05	0.16	0.25	-1.12	0.104715	0.600785	ADAMTS1	A disintegrin and metalloproteinase with thrombospondin motifs 1 Precursor (ADAMTS-1)(ADAM-TS 1)(ADAM-TS1)(EC 3.4.24.-)(METH-1) [Taeniopygia guttata]	chr1	99303738 - 99310023	0	ENSTGUT00000014042
15609393	7.88	8.06	0.07	0.35	-1.13	0.752623	0.920671	ADAMTS5	A disintegrin and metalloproteinase with thrombospondin motifs 5 Precursor (ADAMTS-5)(ADAM-TS 5)(ADAM-TS5)(EC 3.4.24.-)(Aggrecanase-2)(ADMP-2)(A disintegrin and metalloproteinase with thrombospondin motifs 11)(ADAMTS-11)(ADAM-TS 11) [Taeniopygia guttata]	chr1	99338381 - 99375216	0	ENSTGUT00000014044
15609404	6.05	5.91	0.14	0.13	1.1	0.523102	0.829365	CGGBP1	CGG triplet repeat-binding protein 1 (CGG-binding protein 1)(p20-CGGBP DNA-binding protein)(20 kDa CGG-binding protein) [Taeniopygia guttata]	chr1	100015409 - 100015912	0	ENSTGUT00000014046
15609406	8.21	8.41	0.09	0.17	-1.15	0.368851	0.752923	PROS1	Vitamin K-dependent protein S Precursor [Taeniopygia guttata]	chr1	100769939 - 100785410	0	ENSTGUT00000014051
15609411	4.34	4.4	0.06	0.25	-1.05	0.650939	0.879455	STX19	Syntaxin-19 [Taeniopygia guttata]	chr1	100802379 - 100803251	0	ENSTGUT00000014053
15609413	6.6	6.68	0.09	0.31	-1.06	0.800267	0.939211	MINA	MYC-induced nuclear antigen (Mineral dust-induced gene protein)(Nucleolar protein 52) [Taeniopygia guttata]	chr1	102179097 - 102187883	0	ENSTGUT00000014059
15609423	3.11	3.21	0.34	0.18	-1.07	0.728287	0.910886	GABRR3	gamma-aminobutyric acid (GABA) receptor, rho 3 [Taeniopygia guttata]	chr1	102193894 - 102212712	0	ENSTGUT00000014060
15609432	7.2	7.35	0.08	0.14	-1.11	0.163857	0.643336	IQWD1	Nuclear receptor interaction protein (NRIP)(IQ motif and WD repeat-containing protein 1)(Androgen receptor complex-associated protein)(ARCAP) [Taeniopygia guttata]	chr1	102250036 - 102324462	0	ENSTGUT00000014061
15609452	7.89	7.88	0.1	0.09	1	0.903066	0.971353	MPZL1	Myelin protein zero-like protein 1 Precursor (Protein zero-related) [Taeniopygia guttata]	chr1	102340145 - 102372420	0	ENSTGUT00000014063
15609459	5.38	5.64	0.14	0.13	-1.19	0.067032	0.580254	RCSD1	Capz-interacting protein (Protein kinase substrate CapZIP)(RCSD domain-containing protein 1) [Taeniopygia guttata]	chr1	102380608 - 102387239	0	ENSTGUT00000014064
15609466	7.44	7.47	0.16	0.02	-1.02	0.955321	0.988451	POU2F1	POU domain, class 2, transcription factor 1 (Octamer-binding transcription factor 1)(Oct-1)(OTF-1)(NF-A1) [Taeniopygia guttata]	chr1	102491753 - 102533566	0	ENSTGUT00000014067
15609483	3.68	3.88	0.05	0.08	-1.15	0.034283	0.565526	DUSP27	Inactive dual specificity phosphatase 27 [Taeniopygia guttata]	chr1	102619329 - 102629269	0	ENSTGUT00000014068
15609491	5.19	5.29	0.21	0.14	-1.07	0.332062	0.736095	MAEL	Protein maelstrom homolog [Taeniopygia guttata]	chr1	102651776 - 102661152	0	ENSTGUT00000014070
15609502	5.54	5.79	0.2	0.36	-1.19	0.394863	0.764285	ADPRH	[Protein ADP-ribosylarginine] hydrolase (ADP-ribosylarginine hydrolase)(EC 3.2.2.19)(ADP-ribose-L-arginine cleaving enzyme) [Taeniopygia guttata]	chr1	103123151 - 103130048	0	ENSTGUT00000014079
15609506	6.64	6.8	0.19	0.19	-1.12	0.5927	0.856264	C3orf1	Transmembrane protein C3orf1 (Protein M5-14) [Taeniopygia guttata]	chr1	103174188 - 103180295	0	ENSTGUT00000014081
15609513	6.36	6.28	0.1	0.18	1.06	0.742023	0.916464	KTELC1	KTEL motif-containing protein 1 Precursor (CAP10-like 46 kDa protein)(Myelodysplastic syndromes relative protein) [Taeniopygia guttata]	chr1	103188445 - 103200595	0	ENSTGUT00000014082
15609524	3.57	3.6	0.12	0.2	-1.02	0.704877	0.901974			chr1	103300697 - 103300861	0	ENSTGUT00000014084
15609526	7.3	7.02	0.15	0.04	1.22	0.014355	0.565526	ACP6	Lysophosphatidic acid phosphatase type 6 Precursor (EC 3.1.3.2)(Acid phosphatase 6, lysophosphatidic)(Acid phosphatase-like protein 1)(PACPL1) [Taeniopygia guttata]	chr1	103306798 - 103312978	0	ENSTGUT00000014085
15609536	5.65	6.13	0.45	0.07	-1.39	0.113662	0.606874	GJA5	Gap junction alpha-5 protein (Connexin-40)(Cx40) [Taeniopygia guttata]	chr1	103329275 - 103330387	0	ENSTGUT00000014086
15609538	5.01	5.16	0.1	0.16	-1.12	0.29482	0.718209	PDZK1	PDZ domain-containing protein 1 (CFTR-associated protein of 70 kDa)(Na/Pi cotransporter C-terminal-associated protein)(NaPi-Cap1)(Sodium-hydrogen exchanger regulatory factor 3)(Na(+)/H(+) exchanger regulatory factor 3) [Taeniopygia guttata]	chr1	103426063 - 103431403	0	ENSTGUT00000014089
15609546	4.31	4.73	0.08	0.33	-1.34	0.131109	0.620011	HTR1F	5-hydroxytryptamine receptor 1F (5-HT-1F)(Serotonin receptor 1F) [Taeniopygia guttata]	chr1	103485651 - 103486745	0	ENSTGUT00000014090
15609548	6.83	6.56	0.18	0.33	1.2	0.210547	0.672203	CHMP2B	Charged multivesicular body protein 2b (Chromatin-modifying protein 2b)(CHMP2b)(CHMP2.5)(Vacuolar protein-sorting-associated protein 2-2)(Vps2-2)(hVps2-2) [Taeniopygia guttata]	chr1	103743819 - 103753783	0	ENSTGUT00000014092
15609556	3.7	4.1	0.38	0.02	-1.32	0.160788	0.640323	CADM2	Cell adhesion molecule 2 Precursor (Immunoglobulin superfamily member 4D)(Nectin-like protein 3) [Taeniopygia guttata]	chr1	104199016 - 104324404	0	ENSTGUT00000014094
15609564	3.68	3.8	0.25	0.42	-1.09	0.907674	0.973015			chr1	105775887 - 105779758	0	ENSTGUT00000014095
15609570	6.09	5.92	0.11	0.14	1.13	0.149419	0.633244	ROBO2	Roundabout homolog 2 Precursor [Taeniopygia guttata]	chr1	107531209 - 107684830	0	ENSTGUT00000014098
15609591	6.4	6.1	0.28	0.49	1.23	0.341022	0.741084	XP_002187576.1		chr1	107934680 - 107978636	0	ENSTGUT00000014099
15609593	5.26	5.51	0.28	0.33	-1.18	0.447659	0.792416			chr1	108589731 - 108610390	0	ENSTGUT00000014100
15609596	3.55	3.73	0.12	0.04	-1.14	0.101129	0.598856	LIPI	Lipase member I Precursor (EC 3.1.1.-)(Membrane-associated phosphatidic acid-selective phospholipase A1-beta)(mPA-PLA1 beta)(LPD lipase)(Cancer/testis antigen 17)(CT17) [Taeniopygia guttata]	chr1	108672871 - 108684000	0	ENSTGUT00000014101
15609603	6.78	6.8	0.08	0.01	-1.01	0.737573	0.914364	HSPA13	Heat shock 70 kDa protein 13 Precursor (Stress 70 protein chaperone microsome-associated 60 kDa protein)(Microsomal stress 70 protein ATPase core) [Taeniopygia guttata]	chr1	108703943 - 108709951	0	ENSTGUT00000014102
15609607	5.05	4.95	0.14	0.92	1.08	0.501434	0.816275	SAMSN1	SAM domain-containing protein SAMSN-1 (SAM domain, SH3 domain and nuclear localization signals protein 1)(SH3-SAM adaptor protein)(Hematopoietic adaptor containing SH3 and SAM domains 1) [Taeniopygia guttata]	chr1	108739974 - 108774617	0	ENSTGUT00000014103
15609616	9.37	9.2	0.41	0.18	1.12	0.574837	0.847843	NRIP1	Nuclear receptor-interacting protein 1 (Nuclear factor RIP140)(Receptor-interacting protein 140) [Taeniopygia guttata]	chr1	108935701 - 108939189	0	ENSTGUT00000014104
15609618	3.34	3.38	0.07	0.2	-1.03	0.279489	0.712134			chr1	109657393 - 109690705	0	ENSTGUT00000014106
15609624	5.39	5.55	0.25	0.44	-1.11	0.39746	0.765196			chr1	110041121 - 110041598	0	ENSTGUT00000014108
15609627	8.06	7.84	0.27	0.06	1.16	0.86218	0.958856	C21orf91	Protein EURL homolog [Taeniopygia guttata]	chr1	110044027 - 110049558	0	ENSTGUT00000014109
15609632	3.38	3.48	0.14	0.18	-1.08	0.192293	0.662989	PRSS7	Enteropeptidase Precursor (EC 3.4.21.9)(Enterokinase)(Serine protease 7) [Contains Enteropeptidase non-catalytic heavy chain;Enteropeptidase catalytic light chain] [Taeniopygia guttata]	chr1	110264958 - 110364617	0	ENSTGUT00000014111
15609653	6.43	6.39	0.31	0.2	1.03	0.785197	0.934196	MRPL39	39S ribosomal protein L39, mitochondrial (L39mt)(MRP-L39)(39S ribosomal protein L5, mitochondrial)(L5mt)(MRP-L5) [Taeniopygia guttata]	chr1	112594980 - 112603760	0	ENSTGUT00000014113
15609660	4.89	4.58	0.21	0.26	1.24	0.872205	0.962035	ATP5J	ATP synthase-coupling factor 6, mitochondrial Precursor (ATPase subunit F6) [Taeniopygia guttata]	chr1	112653697 - 112658749	0	ENSTGUT00000014115
15609664	9.16	9.23	0.06	0.14	-1.05	0.334608	0.737995	APP	Amyloid beta A4 protein Precursor (Alzheimer disease amyloid protein)(ABPP)(APPI)(APP)(PreA4)(Cerebral vascular amyloid peptide)(CVAP)(Protease nexin-II)(PN-II) [Contains Soluble APP-alpha(S-APP-alpha);Soluble APP-beta(S-APP-beta);C99;Beta-amyloid protein [Taeniopygia guttata]	chr1	112697773 - 112807272	0	ENSTGUT00000014117
15609681	6.27	6.27	0.25	0.09	1	0.656648	0.882159	WNT11-1	Protein Wnt-11 Precursor [Taeniopygia guttata]	chr1	113271060 - 113296700	0	ENSTGUT00000014124
15609684	5	4.7	0.25	0.2	1.23	0.293409	0.718022	PRKRIR	52 kDa repressor of the inhibitor of the protein kinase (p58IPK-interacting protein)(58 kDa interferon-induced protein kinase-interacting protein)(P52rIPK)(Death-associated protein 4)(THAP domain-containing protein 0) [Taeniopygia guttata]	chr1	113403309 - 113408155	0	ENSTGUT00000014125
15609689	5.42	5	0.31	0.46	1.33	0.412093	0.775187	XP_002187488.1		chr1	113533809 - 113535716	0	ENSTGUT00000014128
15609693	7.9	8	0.14	0.11	-1.07	0.247536	0.6936	ARRB1	Beta-arrestin-1 (Arrestin beta-1) [Taeniopygia guttata]	chr1	113613380 - 113619896	0	ENSTGUT00000014131
15609707	5.94	6.25	0.11	0.16	-1.24	0.070585	0.58124	PDE2A	cGMP-dependent 3',5'-cyclic phosphodiesterase (EC 3.1.4.17)(Cyclic GMP-stimulated phosphodiesterase)(CGS-PDE)(cGSPDE) [Taeniopygia guttata]	chr1	113631787 - 113638817	0	ENSTGUT00000014132
15609728	4.6	4.62	0.09	0.12	-1.01	0.750137	0.919192			chr1	113641304 - 113641371	0	ENSTGUT00000018590
15609730	6.97	6.95	0.08	0.03	1.02	0.581558	0.851302	ARAP1	Centaurin-delta-2 (Cnt-d2)(Arf-GAP, Rho-GAP, ankyrin repeat and pleckstrin homology domain-containing protein 2) [Taeniopygia guttata]	chr1	113684565 - 113695945	0	ENSTGUT00000014133
15609750	6.91	6.75	0.12	0.19	1.12	0.275348	0.709042	STARD10	PCTP-like protein (PCTP-L)(StAR-related lipid transfer protein 10)(START domain-containing protein 10)(StARD10)(Serologically defined colon cancer antigen 28)(Antigen NY-CO-28) [Taeniopygia guttata]	chr1	113720212 - 113720567	0	ENSTGUT00000014134
15609752	7.39	7.27	0.07	0.12	1.08	0.169301	0.647677	INPPL1	inositol polyphosphate phosphatase-like 1 [Source:HGNC Symbol;Acc:6080]	chr1	113811105 - 113812603	0	ENSTGUT00000014138
15609759	6.66	6.88	0.18	0.14	-1.16	0.151751	0.635234	XP_002187820.1		chr1	113820499 - 113821758	0	ENSTGUT00000014139
15609764	5.64	5.7	0.04	0.15	-1.04	0.179762	0.654354	LRTOMT	leucine rich transmembrane and 0-methyltransferase domain containing [Source:HGNC Symbol;Acc:25033]	chr1	113825465 - 113826864	0	ENSTGUT00000014141
15609769	6.78	6.93	0.08	0.24	-1.11	0.192542	0.663113	BACH1	Transcription regulator protein BACH1 (BTB and CNC homolog 1)(HA2303) [Taeniopygia guttata]	chr1	113913709 - 113925217	0	ENSTGUT00000014147
15609776	3.67	3.27	0.52	0.41	1.32	0.506388	0.819221	C21orf7	TAK1-like protein [Taeniopygia guttata]	chr1	113960098 - 114000503	0	ENSTGUT00000014148
15609782	6.76	6.71	0.06	0.07	1.03	0.941796	0.983248	USP16	Ubiquitin carboxyl-terminal hydrolase 16 (EC 3.1.2.15)(Ubiquitin thioesterase 16)(Ubiquitin-specific-processing protease 16)(Deubiquitinating enzyme 16)(Ubiquitin-processing protease UBP-M) [Taeniopygia guttata]	chr1	114026629 - 114043427	0	ENSTGUT00000014150
15609796	3.72	3.66	0.13	0.17	1.05	0.51263	0.822896	CD200	OX-2 membrane glycoprotein Precursor (CD200 antigen) [Taeniopygia guttata]	chr1	114120531 - 114123644	0	ENSTGUT00000014153
15609800	4.04	4.12	0.3	0.05	-1.05	0.867628	0.960978			chr1	114136137 - 114141526	0	ENSTGUT00000019230
15609803	3.73	3.9	0.13	0.18	-1.12	0.522801	0.829286	C3orf52	TPA-induced transmembrane protein [Taeniopygia guttata]	chr1	114162218 - 114169817	0	ENSTGUT00000014154
15609809	3.74	3.83	0.12	0.08	-1.07	0.650426	0.879208	TMPRSS7	Transmembrane protease, serine 7 (EC 3.4.21.-)(Matriptase-3) [Taeniopygia guttata]	chr1	114197249 - 114227351	0	ENSTGUT00000014155
15609827	3.59	3.79	0.3	0.44	-1.15	0.263395	0.703368	TAGLN3	Transgelin-3 (Neuronal protein NP25)(Neuronal protein 22)(NP22) [Taeniopygia guttata]	chr1	114245280 - 114254460	0	ENSTGUT00000014156
15609834	5.08	5.22	0.22	0.18	-1.1	0.485792	0.809235	ABHD10	Abhydrolase domain-containing protein 10, mitochondrial Precursor (EC 3.4.-.-) [Taeniopygia guttata]	chr1	114263882 - 114267431	0	ENSTGUT00000014157
15609839	8.59	7.99	0.34	0.35	1.51	0.202667	0.66839	PHLDB2	Pleckstrin homology-like domain family B member 2 (Protein LL5-beta) [Taeniopygia guttata]	chr1	114278283 - 114342224	0	ENSTGUT00000014158
15609853	4.82	4.64	0.1	0.13	1.14	0.083903	0.585736	PLCXD2	Pleckstrin homology-like domain family B member 2 (Protein LL5-beta) [Taeniopygia guttata]	chr1	114430840 - 114445014	0	ENSTGUT00000014160
15609858	6.87	6.73	0.1	0.27	1.11	0.396635	0.764651	CD96	T-cell surface protein tactile Precursor (T cell-activated increased late expression protein)(Cell surface antigen CD96)(CD96 antigen) [Taeniopygia guttata]	chr1	114482601 - 114488882	0	ENSTGUT00000014161
15609863	6.04	5.95	0.29	0.22	1.06	0.680851	0.890733	PVRL3	Poliovirus receptor-related protein 3 Precursor (Nectin-3)(CDw113)(CD113 antigen) [Taeniopygia guttata]	chr1	114623536 - 114641843	0	ENSTGUT00000014162
15609866	3.46	3.65	0.24	0.68	-1.14	0.250423	0.696025	TRAT1	T-cell receptor-associated transmembrane adapter 1 (T-cell receptor-interacting molecule)(TRIM)(pp29/30) [Taeniopygia guttata]	chr1	115268980 - 115278090	0	ENSTGUT00000014166
15609872	7.26	7.27	0.06	0.04	-1	0.408819	0.772982	HHLA2	HERV-H LTR-associating protein 2 Precursor (Human endogenous retrovirus-H long terminal repeat-associating protein 2) [Taeniopygia guttata]	chr1	115487788 - 115493844	0	ENSTGUT00000014171
15609879	6.88	6.85	0.15	0.1	1.02	0.742714	0.91658	BBX	HMG box transcription factor BBX (Bobby sox homolog)(HMG box-containing protein 2) [Taeniopygia guttata]	chr1	115578070 - 115636369	0	ENSTGUT00000014174
15609894	5.08	5.33	0.13	0.36	-1.19	0.160695	0.640323	ALCAM	CD166 antigen Precursor (Activated leukocyte cell adhesion molecule)(CD166 antigen) [Taeniopygia guttata]	chr1	116357076 - 116390042	0	ENSTGUT00000014176
15609910	5.09	5.56	0.37	0.1	-1.39	0.131287	0.620343	ZPLD1	Zona pellucida-like domain-containing protein 1 Precursor (ZP domain-containing protein 1) [Taeniopygia guttata]	chr1	117469539 - 117492798	0	ENSTGUT00000014178; ENSTGUT00000014177
15609920	7.34	7.34	0.04	0.3	1.01	0.922122	0.97866	NFKBIZ	NF-kappa-B inhibitor zeta (I-kappa-B-zeta)(IkappaBzeta)(IkB-zeta)(Molecule possessing ankyrin repeats induced by lipopolysaccharide)(MAIL)(IL-1 inducible nuclear ankyrin-repeat protein)(INAP) [Taeniopygia guttata]	chr1	117663174 - 117670220	0	ENSTGUT00000014179
15609930	5.41	5.25	0.23	0.08	1.12	0.94421	0.984096	FAM55C	Protein FAM55C Precursor [Taeniopygia guttata]	chr1	117690494 - 117704758	0	ENSTGUT00000014180
15609936	7.59	7.55	0.04	0.17	1.03	0.389789	0.76291	CEP97	Centrosomal protein of 97 kDa (Cep97)(Leucine-rich repeat and IQ domain-containing protein 2) [Taeniopygia guttata]	chr1	117721539 - 117731237	0	ENSTGUT00000014181
15609945	7.75	7.08	0.11	0.29	1.6	0.037726	0.565526	PCNP	PEST proteolytic signal-containing nuclear protein (PEST-containing nuclear protein)(PCNP) [Taeniopygia guttata]	chr1	117776842 - 117784332	0	ENSTGUT00000014184
15609950	5.19	5.15	0.17	0.12	1.03	0.607914	0.863442	RG9MTD1	RNA (guanine-9-)-methyltransferase domain-containing protein 1, mitochondrial Precursor (EC 2.1.1.-)(Renal carcinoma antigen NY-REN-49)(HBV pre-S2 trans-regulated protein 2) [Taeniopygia guttata]	chr1	117786536 - 117787528	0	ENSTGUT00000014185
15609952	2.78	3.04	0.21	0.18	-1.2	0.062315	0.577195	FAM172B	Putative UPF0528 protein FAM172B [Taeniopygia guttata]	chr1	117792697 - 117800716	0	ENSTGUT00000014187
15609956	8.5	8.31	0.15	0.05	1.14	0.172957	0.651275	TFG	Protein TFG (TRK-fused gene protein) [Taeniopygia guttata]	chr1	118050983 - 118065719	0	ENSTGUT00000014194
15609964	5.11	5.4	0.23	0.2	-1.22	0.087789	0.586448	TMEM45A	Transmembrane protein 45A (DNA polymerase-transactivated protein 4)(Dermal papilla-derived protein 7) [Taeniopygia guttata]	chr1	118094598 - 118101101	0	ENSTGUT00000014195
15609970	5.23	5.15	0.31	0.29	1.06	0.934396	0.981459	LNP1	Leukemia NUP98 fusion partner 1 [Taeniopygia guttata]	chr1	118124172 - 118132863	0	ENSTGUT00000014196
15609974	6.41	5.81	0.25	0.1	1.52	0.058845	0.574068	NIT2	Nitrilase homolog 2 (EC 3.5.-.-) [Taeniopygia guttata]	chr1	118167296 - 118175762	0	ENSTGUT00000014198
15609985	5.87	5.87	0.2	0.15	-1	0.997221	0.99845	TBC1D23	TBC1 domain family member 23 (HCV non-structural protein 4A-transactivated protein 1) [Taeniopygia guttata]	chr1	118182050 - 118204284	0	ENSTGUT00000014199
15610004	2.67	2.66	0.21	0.16	1.01	0.563948	0.842552	FILIP1L	Filamin A-interacting protein 1-like (130 kDa GPBP-interacting protein)(90 kDa GPBP-interacting protein)(Protein down-regulated in ovarian cancer-1)(DOC-1) [Taeniopygia guttata]	chr1	118252082 - 118315288	0	ENSTGUT00000014200
15610009	7.3	6.96	0.13	0.11	1.26	0.033973	0.565526	DCBLD2	Discoidin, CUB and LCCL domain-containing protein 2 Precursor (Endothelial and smooth muscle cell-derived neuropilin-like protein)(CUB, LCCL and coagulation factor V/VIII-homology domains protein 1) [Taeniopygia guttata]	chr1	118485261 - 118520420	0	ENSTGUT00000014203
15610024	8.57	8.7	0.12	0.2	-1.09	0.677362	0.889785	USP3	Ubiquitin carboxyl-terminal hydrolase 3 (EC 3.1.2.15)(Ubiquitin thioesterase 3)(Ubiquitin-specific-processing protease 3)(Deubiquitinating enzyme 3) [Taeniopygia guttata]	chr10	107687 - 130782	0	ENSTGUT00000003311
15610039	4.4	4.97	0.39	0.37	-1.48	0.211434	0.673253	FBXL22	F-box/LRR-repeat protein 22 (F-box and leucine-rich repeat protein 22) [Taeniopygia guttata]	chr10	136359 - 139635	0	ENSTGUT00000003315
15610042	8.11	7.94	0.13	0.17	1.12	0.286276	0.715213	IDH3A	Isocitrate dehydrogenase [NAD] subunit alpha, mitochondrial Precursor (EC 1.1.1.41)(Isocitric dehydrogenase)(NAD(+)-specific ICDH) [Taeniopygia guttata]	chr10	399873 - 412163	0	ENSTGUT00000003411
15610054	7.86	7.8	0.08	0.27	1.04	0.254573	0.69829	DNAJA4	DnaJ homolog subfamily A member 4 [Taeniopygia guttata]	chr10	462792 - 465470	0	ENSTGUT00000003436
15610061	5.28	5.44	0.27	0.18	-1.12	0.973402	0.99365	CRABP1	Cellular retinoic acid-binding protein 1 (Cellular retinoic acid-binding protein I)(CRABP-I) [Taeniopygia guttata]	chr10	503916 - 517304	0	ENSTGUT00000003463
15610067	7.31	7.44	0.13	0.16	-1.09	0.893645	0.967796	IREB2	Iron-responsive element-binding protein 2 (IRE-BP 2)(Iron regulatory protein 2)(IRP2) [Taeniopygia guttata]	chr10	539150 - 559202	0	ENSTGUT00000003553
15610090	6.72	6.77	0.13	0.08	-1.04	0.408547	0.772891	PSMA4-1	Proteasome subunit alpha type-4 (EC 3.4.25.1)(Proteasome component C9)(Macropain subunit C9)(Multicatalytic endopeptidase complex subunit C9)(Proteasome subunit L) [Taeniopygia guttata]	chr10	565604 - 569899	0	ENSTGUT00000003558
15610095	7.77	7.71	0.22	0.09	1.04	0.945739	0.984537	PSMA4-2	Proteasome subunit alpha type-4 (EC 3.4.25.1)(Proteasome component C9)(Macropain subunit C9)(Multicatalytic endopeptidase complex subunit C9)(Proteasome subunit L) [Taeniopygia guttata]	chr10	571192 - 576277	0	ENSTGUT00000003583
15610104	6.2	5.79	0.23	0.21	1.32	0.052811	0.567885	CHRNA5	Neuronal acetylcholine receptor subunit alpha-5 Precursor [Taeniopygia guttata]	chr10	590188 - 594271	0	ENSTGUT00000003603
15610109	7.45	7.55	0.17	0.04	-1.08	0.896462	0.968901	UBE2Q2	Ubiquitin-conjugating enzyme E2 Q2 (EC 6.3.2.19)(Ubiquitin-protein ligase Q2)(Ubiquitin carrier protein Q2) [Taeniopygia guttata]	chr10	721735 - 750788	0	ENSTGUT00000003648
15610122	7.01	6.71	0.06	0.08	1.23	0.00747	0.565526	FBXO22	F-box only protein 22 (F-box protein FBX22p44) [Taeniopygia guttata]	chr10	751857 - 757251	0	ENSTGUT00000003667
15610129	6.11	5.95	0.08	0.14	1.12	0.200634	0.667292	C15orf27	Transmembrane protein C15orf27 [Taeniopygia guttata]	chr10	816325 - 871882	0	ENSTGUT00000003684
15610140	5.7	5.59	0.22	0.09	1.08	0.460159	0.797879	ISL2	Insulin gene enhancer protein ISL-2 (Islet-2) [Taeniopygia guttata]	chr10	917182 - 917789	0	ENSTGUT00000003708
15610143	7.04	6.98	0.14	0.03	1.05	0.123922	0.612147	RCN2	Reticulocalbin-2 Precursor (Calcium-binding protein ERC-55)(E6-binding protein)(E6BP) [Taeniopygia guttata]	chr10	946348 - 1081554	0	ENSTGUT00000003800
15610152	6.11	6.22	0.12	0.12	-1.08	0.156109	0.638557	PSTPIP1	Proline-serine-threonine phosphatase-interacting protein 1 (PEST phosphatase-interacting protein 1)(CD2-binding protein 1)(H-PIP) [Taeniopygia guttata]	chr10	1102906 - 1133926	0	ENSTGUT00000003808; ENSTGUT00000003811
15610169	3.67	4.21	0.02	0.33	-1.45	0.145072	0.630705			chr10	1269415 - 1454119	0	ENSTGUT00000003833
15610172	6.69	6.76	0.18	0.12	-1.06	0.500072	0.815067	HMG20A	High mobility group protein 20A (HMG box-containing protein 20A)(HMG domain-containing protein HMGX1) [Taeniopygia guttata]	chr10	1317457 - 1330025	0	ENSTGUT00000003848
15610181	5.73	5.74	0.18	0.29	-1	0.739629	0.915301	CSPG4	Chondroitin sulfate proteoglycan 4 Precursor (Chondroitin sulfate proteoglycan NG2)(Melanoma chondroitin sulfate proteoglycan)(Melanoma-associated chondroitin sulfate proteoglycan) [Taeniopygia guttata]	chr10	1693191 - 1705003	0	ENSTGUT00000003865
15610192	6.59	6.73	0.06	0.24	-1.1	0.498892	0.814709	SNUPN	Snurportin-1 (RNA U transporter 1) [Taeniopygia guttata]	chr10	1717008 - 1725033	0	ENSTGUT00000003882
15610200	6.96	7.01	0.01	0.07	-1.04	0.070783	0.58124	PTPN9	Tyrosine-protein phosphatase non-receptor type 9 (EC 3.1.3.48)(Protein-tyrosine phosphatase MEG2)(PTPase-MEG2) [Taeniopygia guttata]	chr10	1731592 - 1736380	0	ENSTGUT00000003906
15610212	7.14	7.07	0.05	0.07	1.05	0.273814	0.707397	SIN3A	Paired amphipathic helix protein Sin3a (Transcriptional corepressor Sin3a)(Histone deacetylase complex subunit Sin3a) [Taeniopygia guttata]	chr10	1748184 - 1770490	0	ENSTGUT00000003923
15610233	6.7	6.48	0.06	0.11	1.16	0.196099	0.665506	MAN2C1	Alpha-mannosidase 2C1 (EC 3.2.1.24)(Alpha-D-mannoside mannohydrolase)(Mannosidase alpha class 2C member 1)(Alpha mannosidase 6A8B) [Taeniopygia guttata]	chr10	1774096 - 1782398	0	ENSTGUT00000003979
15610255	10.08	9.88	0.3	0.14	1.15	0.398642	0.765834	B5G047_TAEGU	Putative cytochrome c oxidase subunit Va variant 1 [Taeniopygia guttata]	chr10	1893730 - 1895966	0	ENSTGUT00000004050
15610259	8.76	8.68	0.14	0.14	1.06	0.67145	0.88697	COX5A	Cytochrome c oxidase subunit 5A, mitochondrial Precursor (Cytochrome c oxidase polypeptide Va) [Taeniopygia guttata]	chr10	1899427 - 1901701	0	ENSTGUT00000004053
15610262	4.71	5.27	0.35	0.12	-1.48	0.240695	0.688651	C15orf17	Uncharacterized protein C15orf17 [Taeniopygia guttata]	chr10	1904525 - 1905930	0	ENSTGUT00000004058
15610268	7.78	7.77	0.07	0.06	1	0.679311	0.890378	SCAMP2	Secretory carrier-associated membrane protein 2 (Secretory carrier membrane protein 2) [Taeniopygia guttata]	chr10	1910494 - 1923606	0	ENSTGUT00000004112
15610278	6.89	7	0.16	0.07	-1.08	0.322791	0.732781	ULK3	Serine/threonine-protein kinase ULK3 (EC 2.7.11.1)(Unc-51-like kinase 3) [Taeniopygia guttata]	chr10	1925985 - 1932302	0	ENSTGUT00000004125
15610293	7.88	7.79	0.11	0.13	1.06	0.587477	0.853344	EDC3	Enhancer of mRNA-decapping protein 3 (LSM16 homolog)(YjeF domain-containing protein 1)(YjeF N-terminal domain-containing protein 2)(YjeF_N2)(hYjeF_N2) [Taeniopygia guttata]	chr10	1987062 - 2012673	0	ENSTGUT00000004167
15610300	8.97	8.78	0.06	0.09	1.14	0.100464	0.598155	ACTG1	actin, gamma 1 [Source:HGNC Symbol;Acc:144]	chr10	2072850 - 2074306	0	ENSTGUT00000004185
15610304	7.33	7.54	0.1	0.06	-1.16	0.070217	0.58124	UBL7	Ubiquitin-like protein 7 (Ubiquitin-like protein SB132)(Bone marrow stromal cell ubiquitin-like protein)(BMSC-UbP) [Taeniopygia guttata]	chr10	2076289 - 2078998	0	ENSTGUT00000004201
15610310	7.22	7.3	0.24	0.36	-1.05	0.317209	0.731181	SEMA7A	Semaphorin-7A Precursor (Semaphorin-L)(Sema L)(Semaphorin-K1)(Sema K1)(John-Milton-Hargen human blood group Ag)(JMH blood group antigen)(CDw108)(CD108 antigen) [Taeniopygia guttata]	chr10	2102220 - 2102789	0	ENSTGUT00000004204
15610313	6.46	6.84	0.17	0.05	-1.3	0.040548	0.565526	STRA6	Stimulated by retinoic acid gene 6 protein homolog [Taeniopygia guttata]	chr10	2107284 - 2108424	0	ENSTGUT00000004207
15610316	8.21	8.14	0.18	0.15	1.05	0.624544	0.868975	EPPK1	epiplakin 1 [Taeniopygia guttata]	chr10	2115301 - 2130541	0	ENSTGUT00000004251
15610330	7.19	7.36	0.05	0.15	-1.13	0.524953	0.830021	NPTN	Neuroplastin Precursor (Stromal cell-derived receptor 1)(SDR-1) [Taeniopygia guttata]	chr10	2161904 - 2182687	0	ENSTGUT00000004257
15610336	5.48	5.32	0.13	0.3	1.12	0.862042	0.958856	HCN4	Potassium/sodium hyperpolarization-activated cyclic nucleotide-gated channel 4 [Taeniopygia guttata]	chr10	2241688 - 2338691	0	ENSTGUT00000004289
15610344	7.99	8	0.18	0.11	-1.01	0.290579	0.717687	ADPGK	ADP-dependent glucokinase Precursor (ADP-GK)(ADPGK)(EC 2.7.1.147)(RbBP-35) [Taeniopygia guttata]	chr10	2660250 - 2664485	0	ENSTGUT00000004352
15610351	6.53	6.63	0.22	0.33	-1.08	0.375095	0.756091	HEXA	Beta-hexosaminidase subunit alpha Precursor (EC 3.2.1.52)(N-acetyl-beta-glucosaminidase subunit alpha)(Beta-N-acetylhexosaminidase subunit alpha)(Hexosaminidase subunit A) [Taeniopygia guttata]	chr10	2769582 - 2774960	0	ENSTGUT00000004442
15610354	5.71	5.97	0.24	0.1	-1.2	0.163052	0.642066	BRUNOL6	CUG-BP- and ETR-3-like factor 6 (CELF-6)(Bruno-like protein 6)(RNA-binding protein BRUNOL-6) [Taeniopygia guttata]	chr10	2788774 - 2800810	0	ENSTGUT00000004468
15610365	9.24	9.24	0.19	0.25	-1	0.819614	0.946219	PKM2	Pyruvate kinase isozymes M1/M2 (EC 2.7.1.40)(Pyruvate kinase muscle isozyme)(Pyruvate kinase 2/3)(Cytosolic thyroid hormone-binding protein)(CTHBP)(THBP1) [Taeniopygia guttata]	chr10	2821016 - 2834753	0	ENSTGUT00000004583
15610377	6.68	6.72	0.1	0.06	-1.02	0.679721	0.890378	GRAMD2	GRAM domain-containing protein 2 [Taeniopygia guttata]	chr10	2841670 - 2846888	0	ENSTGUT00000004585
15610387	5.76	5.79	0.03	0.26	-1.02	0.806058	0.941628	MYO9A	Myosin-IXa (Unconventional myosin-9a) [Taeniopygia guttata]	chr10	2910023 - 3068257	0	ENSTGUT00000004667
15610416	6	6.06	0.15	0.2	-1.04	0.685251	0.892659			chr10	3080700 - 3081075	0	ENSTGUT00000004690
15610419	6.03	6.28	0.11	0.06	-1.18	0.120632	0.610905	AP3B2	AP-3 complex subunit beta-2 (Adapter-related protein complex 3 subunit beta-2)(Adaptor protein complex AP-3 beta-2 subunit)(AP-3 complex beta-2 subunit)(Beta3B-adaptin)(Clathrin assembly protein complex 3 beta-2 large chain)(Neuron-specific vesicle coat p [Taeniopygia guttata]	chr10	3083457 - 3094970	0	ENSTGUT00000004738
15610440	6.32	6.32	0.13	0.14	-1	0.9634	0.990939	CPEB1	Cytoplasmic polyadenylation element-binding protein 1 (CPE-binding protein 1)(CPE-BP1)(hCPEB-1)(h-CEBP) [Taeniopygia guttata]	chr10	3105101 - 3137442	0	ENSTGUT00000004755
15610452	10.09	9.97	0.11	0.08	1.09	0.094446	0.594276	RPS17	40S ribosomal protein S17 [Taeniopygia guttata]	chr10	3140036 - 3142531	0	ENSTGUT00000004774
15610458	7.04	7.19	0.35	0.44	-1.11	0.340619	0.741084	SNORA71	Small nucleolar RNA SNORA71 [Source: RFAM;Acc:RF00056]	chr10	3140318 - 3140445	0	ENSTGUT00000018546
15610460	5.65	5.86	0.27	0.21	-1.15	0.589496	0.854416	PATL1	Protein PAT1 homolog 1 (PAT1-like protein 1) [Taeniopygia guttata]	chr10	3158988 - 3161500	0	ENSTGUT00000004806
15610467	8.26	8.33	0.11	0.02	-1.05	0.139388	0.626229	SNX1	Sorting nexin-1 [Taeniopygia guttata]	chr10	3175791 - 3177234	0	ENSTGUT00000004807
15610473	6.2	6.14	0.2	0.21	1.04	0.972966	0.99359	SNX22	Sorting nexin-22 [Taeniopygia guttata]	chr10	3177762 - 3180439	0	ENSTGUT00000004813
15610476	6.34	6.44	0.12	0.1	-1.08	0.328507	0.735422	TRIP4	Activating signal cointegrator 1 (ASC-1)(Thyroid receptor-interacting protein 4)(TRIP-4) [Taeniopygia guttata]	chr10	3289832 - 3318569	0	ENSTGUT00000004881
15610491	8.13	8.15	0.08	0.2	-1.01	0.562531	0.842195	ZNF609	Zinc finger protein 609 [Taeniopygia guttata]	chr10	3334953 - 3388467	0	ENSTGUT00000004888
15610501	6.06	5.95	0.11	0.05	1.08	0.156477	0.638591	RBPMS2	RNA-binding protein with multiple splicing 2 [Taeniopygia guttata]	chr10	3443461 - 3447426	0	ENSTGUT00000004912
15610507	5.74	5.82	0.35	0.16	-1.05	0.796657	0.937842	SORD	Sorbitol dehydrogenase (EC 1.1.1.14)(L-iditol 2-dehydrogenase) [Taeniopygia guttata]	chr10	3458346 - 3478029	0	ENSTGUT00000004942
15610517	5.74	6.09	0.12	0.08	-1.28	0.010666	0.565526	DUOXA2-1	Dual oxidase maturation factor 2 (Dual oxidase activator 2) [Taeniopygia guttata]	chr10	3506044 - 3510823	0	ENSTGUT00000005027
15610524	4.38	4.36	0.41	0.4	1.02	0.981662	0.995022			chr10	3574922 - 3584344	0	ENSTGUT00000005047
15610529	5.42	5.51	0.1	0.13	-1.07	0.411945	0.775187	ALPK3	Alpha-protein kinase 3 (EC 2.7.11.-)(Muscle alpha-protein kinase) [Taeniopygia guttata]	chr10	3651715 - 3656496	0	ENSTGUT00000005069
15610539	6.21	6.34	0.13	0.06	-1.09	0.209408	0.671914	SHF	SH2 domain-containing adapter protein F [Taeniopygia guttata]	chr10	3692236 - 3702295	0	ENSTGUT00000005166
15610548	5.84	5.82	0.16	0.37	1.02	0.63653	0.873381			chr10	3709625 - 3719915	0	ENSTGUT00000005154
15610551	5.1	5.24	0.26	0.58	-1.1	0.566382	0.843394	RPS27L	40S ribosomal protein S27-like protein [Taeniopygia guttata]	chr10	3777151 - 3781216	0	ENSTGUT00000005179
15610553	5.12	4.98	0.32	0.6	1.1	0.650758	0.879371	XP_002189169.1		chr10	4073673 - 4075007	0	ENSTGUT00000005422
15610556	5.93	5.81	0.12	0.09	1.09	0.185184	0.659938	VPS13C	Vacuolar protein sorting-associated protein 13C [Taeniopygia guttata]	chr10	4105684 - 4161078	0	ENSTGUT00000005521
15610618	6.89	6.5	0.18	0.15	1.31	0.114921	0.608759			chr10	4162098 - 4178262	0	ENSTGUT00000005532
15610636	9.95	9.78	0.21	0.58	1.12	0.732864	0.91237	RORA	Nuclear receptor ROR-alpha (Retinoid-related orphan receptor-alpha)(Nuclear receptor RZR-alpha)(Nuclear receptor subfamily 1 group F member 1) [Taeniopygia guttata]	chr10	4662680 - 4684305	0	ENSTGUT00000005557
15610646	4.54	5.02	0.18	0.32	-1.4	0.156256	0.638591	NARG2	NMDA receptor-regulated protein 2 [Taeniopygia guttata]	chr10	4697361 - 4717284	0	ENSTGUT00000005569; ENSTGUT00000005571
15610663	10.59	10.33	0.11	0.14	1.2	0.036998	0.565526	ANXA2	Annexin A2 (Annexin-2)(Annexin II)(Lipocortin II)(Calpactin I heavy chain)(Chromobindin-8)(p36)(Protein I)(Placental anticoagulant protein IV)(PAP-IV) [Taeniopygia guttata]	chr10	4739257 - 4760084	0	ENSTGUT00000005610
15610670	6.39	6.35	0.21	0.26	1.03	0.925056	0.979838	BNIP2	BCL2/adenovirus E1B 19 kDa protein-interacting protein 2 [Taeniopygia guttata]	chr10	5025944 - 5035003	0	ENSTGUT00000005638
15610680	6.87	6.72	0.14	0.25	1.11	0.220279	0.676313	GTF2A2	Transcription initiation factor IIA subunit 2 (General transcription factor IIA subunit 2)(Transcription initiation factor IIA gamma chain)(TFIIA-gamma)(TFIIA p12 subunit)(TFIIA-12)(TFIIAS) [Taeniopygia guttata]	chr10	5039713 - 5044275	0	ENSTGUT00000005646
15610687	6.18	5.95	0.13	0.26	1.17	0.138424	0.626229	OTUD7A	OTU domain-containing protein 7A (EC 3.-.-.-)(Zinc finger protein Cezanne 2) [Taeniopygia guttata]	chr10	5159089 - 5199550	0	ENSTGUT00000005674
15610700	6.43	5.76	0.41	0.43	1.59	0.258055	0.700334	TRPM1	Transient receptor potential cation channel subfamily M member 1 (Long transient receptor potential channel 1)(LTrpC1)(Melastatin-1) [Taeniopygia guttata]	chr10	5333551 - 5369636	0	ENSTGUT00000005764
15610721	3.23	3.47	0.31	0.36	-1.19	0.645528	0.876714			chr10	5338224 - 5338297	0	ENSTGUT00000018717
15610723	7.44	7.42	0.05	0.12	1.01	0.511326	0.822341			chr10	5338513 - 5338613	0	ENSTGUT00000018633
15610725	6.84	6.47	0.19	0.16	1.29	0.030623	0.565526	MTMR10-1	Myotubularin-related protein 10 [Taeniopygia guttata]	chr10	5392512 - 5410963	0	ENSTGUT00000005786
15610736	3.8	3.79	0.12	0.28	1.01	0.67232	0.887478	MCEE	Methylmalonyl-CoA epimerase, mitochondrial Precursor (EC 5.1.99.1)(DL-methylmalonyl-CoA racemase) [Taeniopygia guttata]	chr10	5450142 - 5452081	0	ENSTGUT00000005821
15610739	2.6	2.67	0.85	0.31	-1.05	0.527144	0.830215	XP_002196209.1		chr10	5462539 - 5465003	0	ENSTGUT00000005824
15610741	4.38	4.23	0.37	0.16	1.11	0.790237	0.936053	APBA2	Amyloid beta A4 precursor protein-binding family A member 2 (Neuron-specific X11L protein)(Neuronal Munc18-1-interacting protein 2)(Mint-2)(Adapter protein X11beta) [Taeniopygia guttata]	chr10	5521438 - 5556248	0	ENSTGUT00000005856
15610756	6.19	6.41	0.27	0.11	-1.16	0.260672	0.702055	LRRC49	Leucine-rich repeat-containing protein 49 (Tubulin polyglutamylase complex subunit 4)(PGs4) [Taeniopygia guttata]	chr10	5736991 - 5945707	0	ENSTGUT00000005938
15610771	3.99	3.79	0.22	0.18	1.14	0.564486	0.842893	TARSL2	Probable threonyl-tRNA synthetase 2, cytoplasmic (EC 6.1.1.3)(Threonine--tRNA ligase)(ThrRS)(Threonyl-tRNA synthetase-like protein 2) [Taeniopygia guttata]	chr10	5864959 - 5878519	0	ENSTGUT00000006008
15610789	6.53	6.78	0.28	0.08	-1.19	0.264918	0.704063	TM2D3	TM2 domain-containing protein 3 Precursor (Beta-amyloid-binding protein-like protein 2)(BBP-like protein 2) [Taeniopygia guttata]	chr10	5881113 - 5884239	0	ENSTGUT00000006011
15610796	4.87	4.63	0.17	0.41	1.19	0.982751	0.99506	ADAL	Adenosine deaminase-like protein (EC 3.5.4.-) [Taeniopygia guttata]	chr10	5886623 - 5892911	0	ENSTGUT00000006022
15610807	6.54	6.64	0.05	0.15	-1.07	0.697729	0.89829	THSD4	Thrombospondin type-1 domain-containing protein 4 Precursor [Taeniopygia guttata]	chr10	6009285 - 6224077	0	ENSTGUT00000006063
15610825	5.81	5.73	0.18	0.28	1.06	0.688964	0.894622	MYO1E	Myosin-Ie (Myosin-Ic) [Taeniopygia guttata]	chr10	6421989 - 6467044	0	ENSTGUT00000006202
15610849	7.94	7.81	0.04	0.26	1.1	0.367929	0.75264	SLTM	SAFB-like transcription modulator (Modulator of estrogen-induced transcription) [Taeniopygia guttata]	chr10	6544349 - 6560186	0	ENSTGUT00000006263
15610869	7.81	7.47	0.14	0.07	1.26	0.014251	0.565526	ADAM10	ADAM 10 Precursor (EC 3.4.24.81)(A disintegrin and metalloproteinase domain 10)(Mammalian disintegrin-metalloprotease)(Kuzbanian protein homolog)(CDw156)(CD156c antigen) [Taeniopygia guttata]	chr10	6596421 - 6639192	0	ENSTGUT00000006342
15610887	4.91	4.83	0.2	0.34	1.05	0.999811	0.999998	ALDH1A2	Retinal dehydrogenase 2 (RALDH 2)(RalDH2)(EC 1.2.1.36)(Aldehyde dehydrogenase family 1 member A2)(Retinaldehyde-specific dehydrogenase type 2)(RALDH(II)) [Taeniopygia guttata]	chr10	6786365 - 6838567	0	ENSTGUT00000006448
15610902	7.18	7	0.09	0.08	1.13	0.043599	0.566051	ZNF280D	Zinc finger protein 280D (Suppressor of hairy wing homolog 4) [Taeniopygia guttata]	chr10	7283620 - 7309000	0	ENSTGUT00000006557
15610921	7.57	7.23	0.08	0.25	1.27	0.085825	0.585736	MNS1	Meiosis-specific nuclear structural protein 1 [Taeniopygia guttata]	chr10	7346623 - 7353833	0	ENSTGUT00000006576
15610930	8.24	8.12	0.1	0.08	1.09	0.237782	0.686512	RFX7	DNA-binding protein RFX7 (Regulatory factor X 7)(Regulatory factor X domain-containing protein 2) [Taeniopygia guttata]	chr10	7434474 - 7448901	0	ENSTGUT00000006588
15610937	4.99	4.85	0.1	0.01	1.1	0.193996	0.663598	NEDD4-1	E3 ubiquitin-protein ligase NEDD4 (EC 6.3.2.-)(Neural precursor cell expressed developmentally down-regulated protein 4)(NEDD-4) [Taeniopygia guttata]	chr10	7462015 - 7517457	0	ENSTGUT00000006655
15610963	2.18	2.12	0.22	0.23	1.04	0.85822	0.957707	NEDD4-2	E3 ubiquitin-protein ligase NEDD4 (EC 6.3.2.-)(Neural precursor cell expressed developmentally down-regulated protein 4)(NEDD-4) [Taeniopygia guttata]	chr10	7480671 - 7481372	0	ENSTGUT00000006660
15610966	5.08	5.25	0.03	0.1	-1.12	0.181431	0.655209	PRTG	Protogenin Precursor (Protein Shen-Dan) [Taeniopygia guttata]	chr10	7535200 - 7615490	0	ENSTGUT00000006693
15610987	6.26	6.13	0.43	0.15	1.1	0.925758	0.97988	PYGO1	Pygopus homolog 1 [Taeniopygia guttata]	chr10	7633298 - 7636304	0	ENSTGUT00000006701
15610991	3.95	3.87	0.08	0.14	1.06	0.463478	0.798621	DYX1C1	Dyslexia susceptibility 1 candidate gene 1 protein [Taeniopygia guttata]	chr10	7644808 - 7652681	0	ENSTGUT00000006730
15610999	7.21	7.11	0.3	0.01	1.08	0.290753	0.717687	CCPG1	Cell cycle progression protein 1 (Cell cycle progression restoration protein 8) [Taeniopygia guttata]	chr10	7658713 - 7678020	0	ENSTGUT00000006737
15611008	7.57	7.45	0.26	0.04	1.09	0.147409	0.633199	RAB27A	Ras-related protein Rab-27A (Rab-27)(GTP-binding protein Ram) [Taeniopygia guttata]	chr10	7711439 - 7717132	0	ENSTGUT00000006769
15611014	7.42	7.21	0.12	0.22	1.16	0.140442	0.627969	C15orf15	Probable ribosome biogenesis protein RLP24 (Ribosomal protein L24-like) [Taeniopygia guttata]	chr10	7726011 - 7730791	0	ENSTGUT00000006774
15611021	4.24	4.55	0.19	0.08	-1.24	0.113893	0.607073	WDR72	WD repeat-containing protein 72 [Taeniopygia guttata]	chr10	8032993 - 8125792	0	ENSTGUT00000006884
15611040	5.43	5.68	0.11	0.11	-1.2	0.023938	0.565526	ONECUT1	Hepatocyte nuclear factor 6 (HNF-6)(One cut domain family member 1) [Taeniopygia guttata]	chr10	8387911 - 8405266	0	ENSTGUT00000006888
15611043	9.58	9.65	0.13	0.28	-1.05	0.467135	0.800505	KIAA1370	Uncharacterized protein KIAA1370 [Taeniopygia guttata]	chr10	8463462 - 8479660	0	ENSTGUT00000006897
15611052	8.73	8.61	0.19	0.12	1.09	0.36312	0.75024	B5G1C5_TAEGU	cyclic AMP phosphoprotein, 19 kD [Taeniopygia guttata]	chr10	8486929 - 8493448	0	ENSTGUT00000006900
15611057	6.98	6.63	0.07	0.23	1.27	0.261496	0.703235	MYO5A	Myosin-Va (Dilute myosin heavy chain, non-muscle)(Myosin heavy chain 12)(Myosin-12)(Myoxin) [Taeniopygia guttata]	chr10	8523659 - 8598997	0	ENSTGUT00000006982
15611087	5.92	5.95	0.24	0.4	-1.02	0.252646	0.697023	MYO5C	Myosin-Vc [Taeniopygia guttata]	chr10	8606054 - 8619600	0	ENSTGUT00000006997
15611107	6.21	5.41	0.28	0.54	1.74	0.39823	0.765436	MYO5C	similar to myosin 5c; myosin Vc [Taeniopygia guttata]	chr10	8619941 - 8634700	0	ENSTGUT00000007018
15611129	6.4	5.58	0.11	0.44	1.76	0.122653	0.611495	GNB5	Guanine nucleotide-binding protein subunit beta-5 (Transducin beta chain 5)(Gbeta5) [Taeniopygia guttata]	chr10	8639685 - 8667090	0	ENSTGUT00000007041
15611137	4.64	4.93	0.06	0.05	-1.22	0.00489	0.565526	TMOD2	Tropomodulin-2 (Neuronal tropomodulin)(N-Tmod) [Taeniopygia guttata]	chr10	8857237 - 8878077	0	ENSTGUT00000007181
15611146	3.87	3.92	0.17	0.16	-1.04	0.680891	0.890733	LYSMD2	LysM and putative peptidoglycan-binding domain-containing protein 2 [Taeniopygia guttata]	chr10	8905585 - 8916594	0	ENSTGUT00000007185
15611151	5.24	5.21	0.22	0.18	1.02	0.630325	0.871155	GLDN	Gliomedin [Taeniopygia guttata]	chr10	8946815 - 9108719	0	ENSTGUT00000007229
15611162	6.3	6.31	0.08	0.04	-1.01	0.798088	0.938624	AP4E1	AP-4 complex subunit epsilon-1 (Adapter-related protein complex 4 subunit epsilon-1)(AP-4 adapter complex subunit epsilon)(Epsilon subunit of AP-4)(Epsilon-adaptin) [Taeniopygia guttata]	chr10	8957519 - 8976505	0	ENSTGUT00000007258
15611177	8.65	8.45	0.06	0.08	1.15	0.061953	0.577195	SEMA6D	Semaphorin-6D Precursor [Taeniopygia guttata]	chr10	9786207 - 9799262	0	ENSTGUT00000007390
15611196	5.54	5.45	0.45	0.27	1.06	0.389886	0.76291			chr10	9793848 - 9793925	0	ENSTGUT00000018312
15611198	5.4	5.8	0.54	0.21	-1.32	0.659103	0.882702	SLC24A5	Sodium/potassium/calcium exchanger 5 Precursor (Na(+)/K(+)/Ca(2+)-exchange protein 5)(Solute carrier family 24 member 5) [Taeniopygia guttata]	chr10	9926860 - 9934773	0	ENSTGUT00000007403
15611207	3.42	3.57	0.24	0.42	-1.11	0.60199	0.860479	CTXN3	Cortexin-3 (Kidney and brain-expressed protein) [Taeniopygia guttata]	chr10	9965286 - 9965462	0	ENSTGUT00000007440
15611209	3.22	3.6	0.41	0.3	-1.3	0.278926	0.711777	SLC12A1	Solute carrier family 12 member 1 (Bumetanide-sensitive sodium-(potassium)-chloride cotransporter 2)(Kidney-specific Na-K-Cl symporter) [Taeniopygia guttata]	chr10	9969693 - 10011846	0	ENSTGUT00000007487
15611234	5.43	5.57	0.28	0.1	-1.1	0.422672	0.780473	GALK2	N-acetylgalactosamine kinase (EC 2.7.1.157)(GalNAc kinase)(Galactokinase 2) [Taeniopygia guttata]	chr10	10226017 - 10270322	0	ENSTGUT00000007607
15611244	6.23	5.99	0.63	0.69	1.19	0.479924	0.806065	FGF7	Keratinocyte growth factor Precursor (KGF)(Fibroblast growth factor 7)(FGF-7)(Heparin-binding growth factor 7)(HBGF-7) [Taeniopygia guttata]	chr10	10304505 - 10328885	0	ENSTGUT00000007622
15611248	2.63	2.38	0.13	0.1	1.19	0.068375	0.580254	DTWD1	DTW domain-containing protein 1 [Taeniopygia guttata]	chr10	10343209 - 10351895	0	ENSTGUT00000007631
15611255	5.33	5.43	0.12	0.11	-1.08	0.496487	0.813553	SPATA5L1	Spermatogenesis-associated protein 5-like protein 1 [Taeniopygia guttata]	chr10	10427164 - 10434363	0	ENSTGUT00000007638
15611265	4.58	4.68	0.17	1.12	-1.07	0.290887	0.717687	C15orf48	Normal mucosa of esophagus-specific gene 1 protein (Protein FOAP-11) [Taeniopygia guttata]	chr10	10436557 - 10438800	0	ENSTGUT00000007642; ENSTGUT00000018570
15611270	5.01	4.82	0.11	0.2	1.14	0.631375	0.871429	PLDN	Pallidin (Pallid protein homolog)(Syntaxin 13-interacting protein) [Taeniopygia guttata]	chr10	10477119 - 10479031	0	ENSTGUT00000007666
15611274	6.72	6.53	0.18	0.12	1.15	0.840077	0.952631	SQRDL	Sulfide:quinone oxidoreductase, mitochondrial Precursor (EC 1.-.-.-) [Taeniopygia guttata]	chr10	10492876 - 10499698	0	ENSTGUT00000007689
15611284	9.14	8.95	0.09	0.16	1.15	0.161169	0.640323	TRPM7-1	Transient receptor potential cation channel subfamily M member 7 (EC 2.7.11.1)(Long transient receptor potential channel 7)(LTrpC7)(Channel-kinase 1) [Taeniopygia guttata]	chr10	10526181 - 10545589	0	ENSTGUT00000007733
15611300	6.59	6.36	0.11	0.11	1.17	0.059899	0.576403	TRPM7-2	Transient receptor potential cation channel subfamily M member 7 (EC 2.7.11.1)(Long transient receptor potential channel 7)(LTrpC7)(Channel-kinase 1) [Taeniopygia guttata]	chr10	10578338 - 10609949	0	ENSTGUT00000007791
15611333	4.52	4.5	0.18	0.5	1.02	0.731693	0.912005	XP_002196987.1		chr10	10614623 - 10618705	0	ENSTGUT00000007804
15611336	6.81	6.68	0.19	0.09	1.09	0.104801	0.600785	GABPB1	GA-binding protein subunit beta-1 (GABP subunit beta-1)(GABPB-1)(GABP subunit beta-2)(GABPB-2)(Transcription factor E4TF1-53)(Transcription factor E4TF1-47)(Nuclear respiratory factor 2) [Taeniopygia guttata]	chr10	10651367 - 10663034	0	ENSTGUT00000007869
15611343	4.92	4.72	0.22	0.15	1.14	0.731226	0.911643	HDC	Histidine decarboxylase (HDC)(EC 4.1.1.22) [Taeniopygia guttata]	chr10	10668268 - 10676955	0	ENSTGUT00000007898
15611357	4.56	4.84	0.16	0.19	-1.22	0.230178	0.6808	GATM	Glycine amidinotransferase, mitochondrial Precursor (EC 2.1.4.1)(L-arginine:glycine amidinotransferase)(Transamidinase)(AT) [Taeniopygia guttata]	chr10	10689786 - 10699997	0	ENSTGUT00000007922
15611364	5.79	5.61	0.14	0.14	1.13	0.161412	0.640879	PDE8A	High affinity cAMP-specific and IBMX-insensitive 3',5'-cyclic phosphodiesterase 8A (EC 3.1.4.17) [Taeniopygia guttata]	chr10	10824943 - 10856095	0	ENSTGUT00000007969
15611383	4.41	4.54	0.11	0.31	-1.09	0.931503	0.980925	SCARNA15	Small Cajal body specific RNA 15 [Source: RFAM;Acc:RF00426]	chr10	10864901 - 10865032	0	ENSTGUT00000019434
15611385	7.2	7.4	0.06	0.07	-1.14	0.04288	0.566051	WHDC1	WASP homolog associated-protein with actin, membranes and microtubules (WH2 domain-containing protein 1) [Taeniopygia guttata]	chr10	10885355 - 10894489	0	ENSTGUT00000007985
15611394	6.35	6.22	0.23	0.47	1.1	0.73336	0.912644	FAM103A1	Protein FAM103A1 [Taeniopygia guttata]	chr10	10989273 - 10989458	0	ENSTGUT00000008005
15611396	4.79	4.56	0.6	0.43	1.17	0.223253	0.676313	TM6SF1	Transmembrane 6 superfamily member 1 [Taeniopygia guttata]	chr10	11044661 - 11063009	0	ENSTGUT00000008054
15611400	5.19	5.32	0.19	0.1	-1.09	0.307342	0.723484	SH3GL3	Endophilin-A3 (Endophilin-3)(SH3 domain-containing GRB2-like protein 3)(SH3 domain protein 2C)(EEN-B2) [Taeniopygia guttata]	chr10	11260643 - 11302007	0	ENSTGUT00000008082
15611410	6.1	6.03	0.34	0.13	1.05	0.704187	0.901714	ADAMTSL3	ADAMTS-like protein 3 Precursor (ADAMTSL-3)(Punctin-2) [Taeniopygia guttata]	chr10	11361856 - 11503291	0	ENSTGUT00000008156
15611439	6.99	7.12	0.12	0.37	-1.09	0.977833	0.994529	EFTUD1	Elongation factor Tu GTP-binding domain-containing protein 1 [Taeniopygia guttata]	chr10	11524877 - 11589750	0	ENSTGUT00000008191
15611457	7.45	7.64	0.1	0.16	-1.14	0.709421	0.904782	MEX3B	RNA-binding protein MEX3B (RING finger and KH domain-containing protein 3)(RING finger protein 195) [Taeniopygia guttata]	chr10	11627796 - 11628062	0	ENSTGUT00000008193
15611459	4.18	4.5	0.08	0.2	-1.26	0.167446	0.646178	TMC3	Transmembrane channel-like protein 3 [Taeniopygia guttata]	chr10	11978468 - 11997129	0	ENSTGUT00000008221
15611483	5.21	5.64	0.35	0.28	-1.34	0.51231	0.822666	STARD5	StAR-related lipid transfer protein 5 (START domain-containing protein 5)(StARD5) [Taeniopygia guttata]	chr10	11998207 - 12002087	0	ENSTGUT00000008229
15611486	9.11	8.92	0.16	0.09	1.14	0.112818	0.60624	MESDC2	Mesoderm development candidate 2 (Renal carcinoma antigen NY-REN-61) [Taeniopygia guttata]	chr10	12138042 - 12143794	0	ENSTGUT00000008287
15611490	4.41	4.55	0.17	0.32	-1.1	0.328507	0.735422	BCL2A1	Bcl-2-related protein A1 (Protein BFL-1)(Hemopoietic-specific early response protein)(Protein GRS) [Taeniopygia guttata]	chr10	12619573 - 12621549	0	ENSTGUT00000008416
15611493	5.93	5.46	0.32	0.36	1.39	0.38733	0.761432	MTHFS	5-formyltetrahydrofolate cyclo-ligase (EC 6.3.3.2)(5,10-methenyl-tetrahydrofolate synthetase)(Methenyl-THF synthetase)(MTHFS) [Taeniopygia guttata]	chr10	12631643 - 12651553	0	ENSTGUT00000008419
15611496	5.18	5.31	0.16	0.13	-1.09	0.355301	0.747776	PEX11A	Peroxisomal membrane protein 11A (Peroxin-11A)(Peroxisomal biogenesis factor 11A)(PEX11alpha)(Pex11palpha)(HsPEX11p)(28 kDa peroxisomal integral membrane protein)(PMP28) [Taeniopygia guttata]	chr10	12843471 - 12846138	0	ENSTGUT00000008437
15611500	5.31	5.44	0.38	0.2	-1.09	0.45697	0.796689	PLIN	Perilipin (PERI)(Lipid droplet-associated protein) [Taeniopygia guttata]	chr10	12853132 - 12853570	0	ENSTGUT00000008439
15611503	6.46	6.4	0.22	0.27	1.05	0.870694	0.961678			chr10	12854470 - 12854553	0	ENSTGUT00000008443
15611505	5.8	6.17	0.25	0.1	-1.29	0.229564	0.680546			chr10	12861534 - 12862862	0	ENSTGUT00000008447
15611509	6.28	6.33	0.08	0.09	-1.03	0.48165	0.807081	KIF7	Kinesin-like protein KIF7 [Taeniopygia guttata]	chr10	12864543 - 12867261	0	ENSTGUT00000008450; ENSTGUT00000008453
15611520	4.82	4.76	0.3	0.22	1.04	0.776708	0.930923	RHCG	Ammonium transporter Rh type C (Rhesus blood group family type C glycoprotein)(Rh family type C glycoprotein)(Rh type C glycoprotein)(Tumor-related protein DRC2)(Rh glycoprotein kidney) [Taeniopygia guttata]	chr10	12898660 - 12908161	0	ENSTGUT00000008486
15611531	6.25	6.24	0.03	0.04	1.01	0.67361	0.887648	POLG	DNA polymerase subunit gamma-1 (EC 2.7.7.7)(Mitochondrial DNA polymerase catalytic subunit)(PolG-alpha) [Taeniopygia guttata]	chr10	12980308 - 12993464	0	ENSTGUT00000008531
15611554	5.29	5.56	0.13	0.33	-1.21	0.414149	0.776146	RLBP1	Retinaldehyde-binding protein 1 (Cellular retinaldehyde-binding protein) [Taeniopygia guttata]	chr10	13024528 - 13030392	0	ENSTGUT00000008604
15611561	8.85	8.87	0.2	0.08	-1.02	0.484949	0.809036	MFGE8	Lactadherin Precursor (Milk fat globule-EGF factor 8)(MFG-E8)(HMFG)(Breast epithelial antigen BA46)(MFGM) [Contains Lactadherin short form;Medin] [Taeniopygia guttata]	chr10	13093651 - 13097943	0	ENSTGUT00000008626
15611569	6.18	6.27	0.26	0.13	-1.06	0.141485	0.628503	HAPLN3	Hyaluronan and proteoglycan link protein 3 Precursor [Taeniopygia guttata]	chr10	13105888 - 13108453	0	ENSTGUT00000008638
15611574	5.47	5.82	0.27	0.17	-1.27	0.117422	0.610905	DET1	DET1 homolog (De-etiolated-1 homolog) [Taeniopygia guttata]	chr10	13250087 - 13260174	0	ENSTGUT00000008681
15611579	5.62	5.4	0.09	0.14	1.16	0.400271	0.76703	MRPL46	39S ribosomal protein L46, mitochondrial Precursor (L46mt)(MRP-L46)(P2ECSL) [Taeniopygia guttata]	chr10	13274504 - 13277823	0	ENSTGUT00000008701
15611584	5.46	5.34	0.37	0.15	1.09	0.221076	0.676313	NTRK3	NT-3 growth factor receptor Precursor (EC 2.7.10.1)(Neurotrophic tyrosine kinase receptor type 3)(TrkC tyrosine kinase)(GP145-TrkC)(Trk-C) [Taeniopygia guttata]	chr10	13411495 - 13547373	0	ENSTGUT00000008725
15611595	7.05	7.07	0.18	0.25	-1.01	0.671385	0.88697	KLHL25	Ectoderm-neural cortex protein 2 (ENC-2)(Kelch-like protein 25) [Taeniopygia guttata]	chr10	14143898 - 14145667	0	ENSTGUT00000008747
15611597	5.8	5.58	0.18	0.31	1.17	0.606629	0.862976	SV2B	Synaptic vesicle glycoprotein 2B [Taeniopygia guttata]	chr10	14442653 - 14467634	0	ENSTGUT00000008813
15611609	6.64	6.59	0.12	0.18	1.03	0.573696	0.847431	SLCO3A1	Solute carrier organic anion transporter family member 3A1 (Solute carrier family 21 member 11)(Sodium-independent organic anion transporter D)(Organic anion-transporting polypeptide D)(OATP-D)(Organic anion transporter polypeptide-related protein 3)(OATP [Taeniopygia guttata]	chr10	14621964 - 14731878	0	ENSTGUT00000008858
15611619	5.57	5.28	0.5	0.19	1.22	0.254228	0.69796	ST8SIA2	Alpha-2,8-sialyltransferase 8B (EC 2.4.99.-)(ST8Sia II)(Sialyltransferase X)(STX) [Taeniopygia guttata]	chr10	14797750 - 14830383	0	ENSTGUT00000008881
15611626	8.24	8.33	0.14	0.19	-1.07	0.705658	0.902587	CHD2	Chromodomain-helicase-DNA-binding protein 2 (CHD-2)(EC 3.6.1.-)(ATP-dependent helicase CHD2) [Taeniopygia guttata]	chr10	14933262 - 14987769	0	ENSTGUT00000008940
15611659	5.97	6.08	0.06	0.19	-1.08	0.787579	0.934851			chr10	15343391 - 15343936	0	ENSTGUT00000008941
15611662	6.02	5.89	0.13	0.15	1.09	0.677988	0.890087	MCTP2	Multiple C2 and transmembrane domain-containing protein 2 [Taeniopygia guttata]	chr10	15350368 - 15377795	0	ENSTGUT00000008945
15611668	8.42	8.24	0.07	0.04	1.13	0.03426	0.565526	NR2F2	COUP transcription factor 2 (COUP-TF II)(COUP-TF2)(Nuclear receptor subfamily 2 group F member 2)(Apolipoprotein AI regulatory protein 1)(ARP-1) [Taeniopygia guttata]	chr10	16269224 - 16276151	0	ENSTGUT00000008952
15611674	7.22	7.05	0.07	0.1	1.12	0.070901	0.581245			chr10	16303509 - 16303706	0	ENSTGUT00000008953
15611676	9.3	9.46	0.32	0.35	-1.12	0.613037	0.864846	ARRDC4	Arrestin domain-containing protein 4 [Taeniopygia guttata]	chr10	16942639 - 16948068	0	ENSTGUT00000008970
15611685	5.53	5.48	0.21	0.33	1.04	0.5468	0.837224			chr10	17074411 - 17074483	0	ENSTGUT00000018385
15611687	3.65	3.89	0.01	0.2	-1.18	0.087824	0.586448	PGPEP1L	pyroglutamyl-peptidase I-like [Source:HGNC Symbol;Acc:27080]	chr10	17167592 - 17175689	0	ENSTGUT00000008984
15611692	7.69	7.69	0.11	0.42	1	0.388825	0.762133			chr10	17184323 - 17184580	0	ENSTGUT00000008985
15611694	5.8	5.7	0.25	0.58	1.07	0.760429	0.923587	SYNM	Desmuslin [Taeniopygia guttata]	chr10	17271463 - 17423549	0	ENSTGUT00000009060; ENSTGUT00000009063
15611698	2.87	2.79	0.33	0.19	1.06	0.436363	0.787054			chr10	17399652 - 17482627	0	ENSTGUT00000009065
15611700	7.09	6.78	0.13	0.16	1.24	0.10183	0.598856	LRRC28	Leucine-rich repeat-containing protein 28 [Taeniopygia guttata]	chr10	17448897 - 17495457	0	ENSTGUT00000009084
15611710	9.29	9.12	0.04	0.03	1.13	0.012083	0.565526	MEF2A	Myocyte-specific enhancer factor 2A (Serum response factor-like protein 1) [Taeniopygia guttata]	chr10	17581214 - 17625664	0	ENSTGUT00000009111
15611720	6.04	6.1	0.07	0.24	-1.04	0.811572	0.942762	ASB7	Ankyrin repeat and SOCS box protein 7 (ASB-7) [Taeniopygia guttata]	chr10	17884181 - 17900657	0	ENSTGUT00000009209
15611724	5.96	6.12	0.26	0.38	-1.12	0.92423	0.979692	ALDH1A3	Aldehyde dehydrogenase family 1 member A3 (EC 1.2.1.5)(Aldehyde dehydrogenase 6)(Retinaldehyde dehydrogenase 3)(RALDH-3) [Taeniopygia guttata]	chr10	17976236 - 18007605	0	ENSTGUT00000009265
15611737	5.85	5.84	0.44	0.3	1	0.98386	0.99521	LRRK1	Leucine-rich repeat serine/threonine-protein kinase 1 (EC 2.7.11.1) [Taeniopygia guttata]	chr10	18014754 - 18083888	0	ENSTGUT00000009301
15611763	8	8.11	0.32	0.07	-1.08	0.860469	0.958375	PLEKHO2	Pleckstrin homology domain-containing family O member 2 (Pleckstrin homology domain-containing family Q member 1) [Taeniopygia guttata]	chr10	18257909 - 18275693	0	ENSTGUT00000009378
15611769	5.24	5.47	0.17	0.31	-1.17	0.371986	0.754623	ANKDD1A	Ankyrin repeat and death domain-containing protein 1A Precursor [Taeniopygia guttata]	chr10	18296787 - 18305324	0	ENSTGUT00000009395
15611781	9.19	9.12	0.23	0.16	1.05	0.533931	0.832153	CLPX	ATP-dependent Clp protease ATP-binding subunit clpX-like, mitochondrial Precursor [Taeniopygia guttata]	chr10	18314475 - 18334705	0	ENSTGUT00000009437
15611795	7.5	7.52	0.2	0.06	-1.01	0.437317	0.78733	PDCD7	Programmed cell death protein 7 (HES18)(ES18) [Taeniopygia guttata]	chr10	18336837 - 18340414	0	ENSTGUT00000009448
15611802	6.66	7.01	0.15	0.12	-1.27	0.037802	0.565526			chr10	18345704 - 18346459	0	ENSTGUT00000009449
15611804	4.74	4.81	0.16	0.15	-1.06	0.469145	0.801406			chr10	18350484 - 18351607	0	ENSTGUT00000009451
15611807	5.49	5.65	0.12	0.05	-1.12	0.090627	0.589566	RASL12	Ras-like protein family member 12 (RAS-like protein Ris) [Taeniopygia guttata]	chr10	18355360 - 18358189	0	ENSTGUT00000009457
15611812	5.16	5.13	0.2	0.26	1.02	0.966676	0.992206	MTFMT	Methionyl-tRNA formyltransferase, mitochondrial Precursor (MtFMT)(EC 2.1.2.9) [Taeniopygia guttata]	chr10	18370808 - 18375510	0	ENSTGUT00000009466
15611822	9.18	8.74	0.29	0.15	1.36	0.093631	0.592593	PTPLAD1	Protein tyrosine phosphatase-like protein PTPLAD1 (Protein-tyrosine phosphatase-like A domain-containing protein 1)(Butyrate-induced protein 1)(hB-ind1)(B-ind1) [Taeniopygia guttata]	chr10	18686783 - 18695095	0	ENSTGUT00000009556
15611833	4.97	5.09	0.08	0.31	-1.08	0.348532	0.745223	SLC24A1	Sodium/potassium/calcium exchanger 1 (Na(+)/K(+)/Ca(2+)-exchange protein 1)(Retinal rod Na-Ca+K exchanger) [Taeniopygia guttata]	chr10	18709945 - 18724025	0	ENSTGUT00000009596
15611843	7.9	8	0.21	0.09	-1.07	0.584433	0.852305	RAB11A	Ras-related protein Rab-11A (Rab-11)(YL8) [Taeniopygia guttata]	chr10	18796239 - 18821886	0	ENSTGUT00000009676
15611849	6.63	6.75	0.07	0.31	-1.08	0.386988	0.761299	DIS3L	DIS3-like exonuclease 1 (EC 3.1.13.-) [Taeniopygia guttata]	chr10	19097281 - 19112154	0	ENSTGUT00000009738; ENSTGUT00000009741
15611863	6.51	6.41	0.05	0.07	1.07	0.365175	0.751307	MAP2K1	Dual specificity mitogen-activated protein kinase kinase 1 (MAP kinase kinase 1)(MAPKK 1)(EC 2.7.12.2)(ERK activator kinase 1)(MAPK/ERK kinase 1)(MEK1) [Taeniopygia guttata]	chr10	19125593 - 19183532	0	ENSTGUT00000009787
15611877	5.87	5.88	0.33	0.07	-1.01	0.958048	0.989816	ZWILCH	Protein zwilch homolog (hZwilch) [Taeniopygia guttata]	chr10	19199771 - 19206407	0	ENSTGUT00000009844
15611891	10.42	10.03	0.13	0.25	1.31	0.337743	0.739259	SMAD6	Mothers against decapentaplegic homolog 6 (Mothers against DPP homolog 6)(SMAD 6)(Smad6)(hSMAD6) [Taeniopygia guttata]	chr10	19386359 - 19421663	0	ENSTGUT00000009857
15611895	7.48	7.39	0.15	0.07	1.07	0.612321	0.864423	SMAD3	Mothers against decapentaplegic homolog 3 (Mad3)(hMAD-3)(Mothers against DPP homolog 3)(SMAD 3)(hSMAD3)(JV15-2) [Taeniopygia guttata]	chr10	19539755 - 19604218	0	ENSTGUT00000009885
15611904	5.33	5.6	0.14	0.14	-1.21	0.191229	0.661771	IQCH	IQ domain-containing protein H (Testis development protein NYD-SP5) [Taeniopygia guttata]	chr10	19649677 - 19687905	0	ENSTGUT00000009917
15611918	5.68	5.64	0.05	0.21	1.03	0.842156	0.952804	B5FXK3_TAEGU	Putative uncharacterized protein [Taeniopygia guttata]	chr10	19692364 - 19695202	0	ENSTGUT00000009921
15611922	6.85	6.77	0.1	0.07	1.06	0.249034	0.694018	MAP2K5	Dual specificity mitogen-activated protein kinase kinase 5 (MAP kinase kinase 5)(MAPKK 5)(EC 2.7.12.2)(MAPK/ERK kinase 5) [Taeniopygia guttata]	chr10	19711105 - 19835004	0	ENSTGUT00000009944
15611941	8.48	8.36	0.03	0.03	1.09	0.003825	0.565526	PIAS1	E3 SUMO-protein ligase PIAS1 (Protein inhibitor of activated STAT protein 1)(Gu-binding protein)(GBP)(RNA helicase II-binding protein)(DEAD/H box-binding protein 1) [Taeniopygia guttata]	chr10	19843047 - 19861753	0	ENSTGUT00000009991
15611952	8.35	8.24	0.02	0.18	1.08	0.662971	0.884254	FEM1B	Protein fem-1 homolog B (FEM1-beta)(FEM1b)(Fem-1-like death receptor-binding protein alpha)(F1A-alpha) [Taeniopygia guttata]	chr10	19886491 - 19891616	0	ENSTGUT00000010010
15611955	7.38	7.51	0.15	0.11	-1.09	0.241029	0.688651	CORO2B	Coronin-2B (Coronin-like protein C)(Clipin-C)(Protein FC96) [Taeniopygia guttata]	chr10	19948760 - 19956306	0	ENSTGUT00000010072
15611960	7.24	7.44	0.21	0.1	-1.15	0.210229	0.671914	KIF23	Kinesin-like protein KIF23 (Mitotic kinesin-like protein 1)(Kinesin-like protein 5) [Taeniopygia guttata]	chr10	19985585 - 20001338	0	ENSTGUT00000010118; ENSTGUT00000010121
15611976	6.6	6.79	0.13	0.1	-1.14	0.169673	0.647886	ADAMTS7	A disintegrin and metalloproteinase with thrombospondin motifs 7 Precursor (ADAMTS-7)(ADAM-TS 7)(ADAM-TS7)(EC 3.4.24.-)(COMPase) [Taeniopygia guttata]	chr10	20190692 - 20211586	0	ENSTGUT00000010234
15611995	6.23	6.18	0.22	0.12	1.04	0.948304	0.985141	SPG11	Spatacsin (Spastic paraplegia 11 protein)(Colorectal carcinoma-associated protein) [Taeniopygia guttata]	chr10	20219829 - 20245797	0	ENSTGUT00000010291
15612027	4.7	4.82	0.25	0.13	-1.09	0.314807	0.729756	FRMD5	FERM domain-containing protein 5 [Taeniopygia guttata]	chr10	20385965 - 20400541	0	ENSTGUT00000010360
15612041	5.16	5.19	0.38	0.09	-1.02	0.270625	0.706891			chr10	20485775 - 20485848	0	ENSTGUT00000018402
15612043	7.15	7.07	0.13	0.07	1.06	0.749243	0.919068	ZNF710	Zinc finger protein 710 [Taeniopygia guttata]	chr10	20492147 - 20493497	0	ENSTGUT00000010430
15612046	7.61	7.61	0.06	0.14	-1	0.889735	0.966411	SEMA4B	Semaphorin-4B Precursor [Taeniopygia guttata]	chr10	20501862 - 20505986	0	ENSTGUT00000010450
15612061	5.53	5.68	0.12	0.05	-1.11	0.120462	0.610905	TTLL13	Tubulin polyglutamylase TTLL13 (EC 6.-.-.-)(Tubulin--tyrosine ligase-like protein 13) [Taeniopygia guttata]	chr10	20511231 - 20517209	0	ENSTGUT00000010472
15612073	7.19	7.4	0.03	0.21	-1.15	0.187854	0.660018	HDDC3	HD domain-containing protein 3 [Taeniopygia guttata]	chr10	20519173 - 20519896	0	ENSTGUT00000010474
15612076	5.2	5.28	0.19	0.21	-1.06	0.310965	0.726167	VPS33B	vacuolar protein sorting 33 homolog B (yeast) [Source:HGNC Symbol;Acc:12712]	chr10	20520260 - 20520613	0	ENSTGUT00000010475
15612079	6.81	6.8	0.05	0.13	1	0.436444	0.787124	MFAP1	Microfibrillar-associated protein 1 [Taeniopygia guttata]	chr10	20566212 - 20570487	0	ENSTGUT00000010610
15612090	6	6.18	0.09	0.13	-1.13	0.184549	0.659377	SERINC4	Serine incorporator 4 [Taeniopygia guttata]	chr10	20572309 - 20575385	0	ENSTGUT00000010633
15612102	6.42	6.39	0.11	0.12	1.02	0.68591	0.893092	HISPPD2A	Inositol hexakisphosphate and diphosphoinositol-pentakisphosphate kinase 1 (EC 2.7.4.21)(EC 2.7.4.24)(InsP6 and PP-IP5 kinase 1)(PP-IP5 kinase 1)(Inositol pyrophosphate synthase 1)(hsVIP1)(IP6 kinase)(Histidine acid phosphatase domain-containing protein 2 [Taeniopygia guttata]	chr10	20605571 - 20643767	0	ENSTGUT00000010744
15612127	7.25	7.17	0.08	0.07	1.05	0.15108	0.634332	TP53BP1	Tumor suppressor p53-binding protein 1 (p53-binding protein 1)(p53BP1)(53BP1) [Taeniopygia guttata]	chr10	20718578 - 20732988	0	ENSTGUT00000010778
15612148	8.53	8.17	0.13	0.14	1.28	0.032287	0.565526	IQGAP1	Ras GTPase-activating-like protein IQGAP1 (p195) [Taeniopygia guttata]	chr10	20751011 - 20802706	0	ENSTGUT00000010864
15612178	6.99	7.09	0.13	0.06	-1.07	0.769568	0.928203	HERC1	Probable E3 ubiquitin-protein ligase HERC1 (EC 6.3.2.-)(HECT domain and RCC1-like domain-containing protein 1)(p532)(p619) [Taeniopygia guttata]	chr10	143749 - 216065	0	ENSTGUT00000003345
15612249	5.99	5.6	0.16	0.26	1.31	0.1213	0.611412	DAPK2	Death-associated protein kinase 2 (DAP kinase 2)(EC 2.7.11.1)(DAP-kinase-related protein 1)(DRP-1) [Taeniopygia guttata]	chr10	253011 - 294864	0	ENSTGUT00000003361
15612260	6	5.95	0.08	0.19	1.03	0.264135	0.703944	TBC1D2B	TBC1 domain family member 2B [Taeniopygia guttata]	chr10	309122 - 337165	0	ENSTGUT00000003369
15612275	4.36	4.79	0.23	0.25	-1.34	0.272104	0.706891	CIB2	Calcium and integrin-binding family member 2 (Kinase-interacting protein 2)(KIP 2) [Taeniopygia guttata]	chr10	353478 - 394288	0	ENSTGUT00000003379
15612281	7.09	6.84	0.08	0.08	1.19	0.043442	0.566051	WDR61	WD repeat-containing protein 61 (Meiotic recombination REC14 protein homolog) [Taeniopygia guttata]	chr10	466312 - 473599	0	ENSTGUT00000003452
15612293	2.87	3.28	0.22	0.17	-1.32	0.039207	0.565526	CHRNA3	Neuronal acetylcholine receptor subunit alpha-3 Precursor [Taeniopygia guttata]	chr10	599784 - 604994	0	ENSTGUT00000003619
15612300	3.71	3.64	0.12	0.32	1.05	0.833263	0.949998	NRG4	neuregulin 4 [Source:HGNC Symbol;Acc:29862]	chr10	766042 - 777727	0	ENSTGUT00000018987
15612304	8.84	8.9	0.24	0.03	-1.05	0.626344	0.869715	ETFA	Electron transfer flavoprotein subunit alpha, mitochondrial Precursor (Alpha-ETF) [Taeniopygia guttata]	chr10	872498 - 907320	0	ENSTGUT00000003704
15612309	7.53	7.01	0.22	0.04	1.43	0.049558	0.567885	SCAPER	S phase cyclin A-associated protein in the endoplasmic reticulum (S phase cyclin A-associated protein in the ER)(Zinc finger protein 291) [Taeniopygia guttata]	chr10	921212 - 1060317	0	ENSTGUT00000003779
15612338	8.63	8.46	0.14	0.04	1.12	0.215478	0.674265	TSPAN3	Tetraspanin-3 (Tspan-3)(Transmembrane 4 superfamily member 8)(Tetraspanin TM4-A) [Taeniopygia guttata]	chr10	1144437 - 1165321	0	ENSTGUT00000003828
15612347	8.53	8.71	0.04	0.18	-1.13	0.288661	0.716744	SGK269	NKF3 kinase family member [Taeniopygia guttata]	chr10	1189721 - 1220067	0	ENSTGUT00000003831
15612353	9.62	9.33	0.32	0.08	1.22	0.186318	0.660018	LINGO1	Leucine-rich repeat and immunoglobulin-like domain-containing nogo receptor-interacting protein 1 Precursor (Leucine-rich repeat and immunoglobilin-domain containing protein 1)(Leucine-rich repeat neuronal protein 6A)(Leucine-rich repeat neuronal protein [Taeniopygia guttata]	chr10	1454331 - 1456172	0	ENSTGUT00000003851
15612355	7.04	7.1	0.09	0.06	-1.05	0.777295	0.931089	SNX33	Sorting nexin-33 (SH3 and PX domain-containing protein 3) [Taeniopygia guttata]	chr10	1712737 - 1715860	0	ENSTGUT00000003869
15612358	5.71	5.85	0.24	0.11	-1.11	0.688373	0.894382	NEIL1	Endonuclease VIII-like 1 (Nei-like 1)(EC 3.2.2.-)(EC 4.2.99.18)(DNA glycosylase/AP lyase Neil1)(DNA-(apurinic or apyrimidinic site) lyase Neil1)(NEH1)(FPG1) [Taeniopygia guttata]	chr10	1784402 - 1787852	0	ENSTGUT00000003986
15612365	6.79	7.06	0.16	0.16	-1.21	0.230623	0.6808	COMMD4	COMM domain-containing protein 4 [Taeniopygia guttata]	chr10	1788211 - 1791858	0	ENSTGUT00000003996
15612373	6.83	7.19	0.15	0.16	-1.28	0.080911	0.585736			chr10	1792716 - 1793284	0	ENSTGUT00000003998
15612375	6.51	6.5	0.15	0.08	1.01	0.846507	0.953931			chr10	1806956 - 1808572	0	ENSTGUT00000003999
15612377	5.43	5.71	0.29	0.07	-1.22	0.289291	0.717131	MUC1	mucin 1 isoform 5 precursor [Taeniopygia guttata]	chr10	1818538 - 1819770	0	ENSTGUT00000004001
15612382	6.77	7.07	0.03	0.05	-1.23	0.00151	0.499869	PPCDC	Phosphopantothenoylcysteine decarboxylase (PPC-DC)(EC 4.1.1.36)(CoaC) [Taeniopygia guttata]	chr10	1857216 - 1868935	0	ENSTGUT00000004015
15612389	6.1	6.13	0.1	0.01	-1.02	0.631894	0.871753	SCAMP5	Secretory carrier-associated membrane protein 5 (Secretory carrier membrane protein 5) [Taeniopygia guttata]	chr10	1873357 - 1881384	0	ENSTGUT00000004044
15612397	6.64	6.85	0.08	0.09	-1.16	0.019602	0.565526	MPI	Mannose-6-phosphate isomerase (EC 5.3.1.8)(Phosphomannose isomerase)(PMI)(Phosphohexomutase) [Taeniopygia guttata]	chr10	1907074 - 1909964	0	ENSTGUT00000004073
15612405	6.36	6.37	0.19	0.16	-1	0.782943	0.933185	CPLX3	T/Asp718#1 [Taeniopygia guttata]	chr10	1938430 - 1940832	0	ENSTGUT00000004130
15612410	4.77	5.04	0.3	0.08	-1.21	0.401937	0.768213	CYP1A2	Cytochrome P450 1A2 (EC 1.14.14.1)(CYPIA2)(P450-P3)(P(3)450)(P450 4) [Taeniopygia guttata]	chr10	1956118 - 1959298	0	ENSTGUT00000004161
15612417	7.29	7.09	0.2	0.05	1.15	0.053249	0.567885	CLK3	Dual specificity protein kinase CLK3 (EC 2.7.12.1)(CDC-like kinase 3) [Taeniopygia guttata]	chr10	2016204 - 2017480	0	ENSTGUT00000004172
15612421	5.56	5.55	0.09	0.06	1.01	0.799015	0.938849	ARID3B	AT-rich interactive domain-containing protein 3B (ARID domain-containing protein 3B)(Bright-like)(Bright and dead ringer protein) [Taeniopygia guttata]	chr10	2032466 - 2062958	0	ENSTGUT00000004183
15612430	8.87	8.84	0.04	0.08	1.02	0.317467	0.731181			chr10	2072898 - 2073371	0	ENSTGUT00000004190
15612432	7.34	7.34	0.12	0.25	-1	0.959898	0.990546	ISLR	Immunoglobulin superfamily containing leucine-rich repeat protein Precursor [Taeniopygia guttata]	chr10	2113465 - 2113902	0	ENSTGUT00000004208
15612434	5.62	5.93	0.25	0.3	-1.24	0.486112	0.809243	C15orf60	Uncharacterized protein C15orf60 [Taeniopygia guttata]	chr10	2186343 - 2201036	0	ENSTGUT00000004260
15612438	7.41	7.2	0.13	0.08	1.16	0.022529	0.565526	NEO1	Neogenin Precursor [Taeniopygia guttata]	chr10	2356484 - 2475346	0	ENSTGUT00000004338
15612460	1.83	1.86	0.11	0.2	-1.02	0.478625	0.805657			chr10	2428238 - 2428316	0	ENSTGUT00000018645
15612462	6.73	6.95	0.01	0.13	-1.16	0.12064	0.610905			chr10	2671025 - 2673429	0	ENSTGUT00000004354
15612467	6.85	6.83	0.16	0.03	1.02	0.345041	0.743691	BBS4	Bardet-Biedl syndrome 4 protein [Taeniopygia guttata]	chr10	2676073 - 2702463	0	ENSTGUT00000004368
15612480	8.99	8.89	0.24	0.11	1.07	0.844478	0.953471	ARIH1	Protein ariadne-1 homolog (ARI-1)(Ubiquitin-conjugating enzyme E2-binding protein 1)(UbcH7-binding protein)(UbcM4-interacting protein)(HHARI)(H7-AP2)(Monocyte protein 6)(MOP-6) [Taeniopygia guttata]	chr10	2709930 - 2735717	0	ENSTGUT00000004388
15612494	5.34	5.36	0.14	0.25	-1.01	0.745513	0.917679	PARP6	Poly [ADP-ribose] polymerase 6 (PARP-6)(EC 2.4.2.30) [Taeniopygia guttata]	chr10	2803635 - 2810854	0	ENSTGUT00000004543
15612517	10.49	10.73	0.16	0.38	-1.18	0.916878	0.97659	SENP8	Sentrin-specific protease 8 (EC 3.4.22.-)(Sentrin/SUMO-specific protease SENP8)(Protease, cysteine 2)(NEDD8-specific protease 1)(Deneddylase-1) [Taeniopygia guttata]	chr10	2850889 - 2851527	0	ENSTGUT00000004591
15612519	4.56	4.7	0.23	0.48	-1.1	0.955436	0.988515	NR2E3	Photoreceptor-specific nuclear receptor (Retina-specific nuclear receptor)(Nuclear receptor subfamily 2 group E member 3) [Taeniopygia guttata]	chr10	3072778 - 3076301	0	ENSTGUT00000004686
15612522	4.75	5.09	0.15	0.19	-1.27	0.031899	0.565526			chr10	3143027 - 3149366	0	ENSTGUT00000004781
15612529	6.37	6.88	0.34	1.3	-1.42	0.382716	0.758841	B2M	Beta-2-microglobulin Precursor [Contains Beta-2-microglobulin form pI 5.3] [Taeniopygia guttata]	chr10	3151592 - 3154169	0	ENSTGUT00000004794
15612532	7.41	7.37	0.12	0.46	1.03	0.935855	0.981855	CSNK1G1	Casein kinase I isoform gamma-1 (CKI-gamma 1)(EC 2.7.11.1) [Taeniopygia guttata]	chr10	3185672 - 3238918	0	ENSTGUT00000004849
15612546	9.04	8.97	0.11	0.17	1.05	0.281087	0.712618	OAZ2	Ornithine decarboxylase antizyme 2 (ODC-Az 2)(AZ2) [Taeniopygia guttata]	chr10	3392270 - 3401576	0	ENSTGUT00000004898
15612552	6.14	6.26	0.13	0.26	-1.09	0.481772	0.807081	DUOX2	Dual oxidase 2 Precursor (EC 1.6.3.1)(EC 1.11.1.-)(NADPH oxidase/peroxidase DUOX2)(NADPH thyroid oxidase 2)(Large NOX 2)(Long NOX 2)(Thyroid oxidase 2)(NADH/NADPH thyroid oxidase p138-tox)(p138 thyroid oxidase) [Taeniopygia guttata]	chr10	3479849 - 3496497	0	ENSTGUT00000005017
15612586	6.16	6.48	0.25	0.19	-1.25	0.058044	0.572979	DUOXA2-2	Dual oxidase maturation factor 2 (Dual oxidase activator 2) [Taeniopygia guttata]	chr10	3513184 - 3517702	0	ENSTGUT00000005035
15612590	4.76	4.86	0.14	0.1	-1.07	0.862077	0.958856	NMB	Neuromedin-B Precursor [Contains Neuromedin-B-32;Neuromedin-B] [Taeniopygia guttata]	chr10	3535347 - 3538929	0	ENSTGUT00000005039
15612594	5.53	5.83	0.04	0.08	-1.23	0.006811	0.565526			chr10	3540448 - 3555176	0	ENSTGUT00000005041
15612602	6.39	6.26	0.09	0.14	1.09	0.098415	0.596391	ZNF592	Zinc finger protein 592 [Taeniopygia guttata]	chr10	3568690 - 3570996	0	ENSTGUT00000005045
15612606	6.33	6.37	0.07	0.1	-1.03	0.251817	0.696863	MALT1-1	Mucosa-associated lymphoid tissue lymphoma translocation protein 1 (EC 3.4.22.-)(MALT lymphoma-associated translocation)(Paracaspase) [Taeniopygia guttata]	chr10	3599648 - 3608782	0	ENSTGUT00000005062
15612612	5.58	5.66	0.12	0.13	-1.06	0.14348	0.629929	SLC28A1	Sodium/nucleoside cotransporter 1 (Na(+)/nucleoside cotransporter 1)(Sodium-coupled nucleoside transporter 1)(Concentrative nucleoside transporter 1)(CNT 1)(hCNT1) [Taeniopygia guttata]	chr10	3658224 - 3665706	0	ENSTGUT00000005144
15612628	6.11	6.08	0.08	0.16	1.02	0.819218	0.946054	RAB8B	RAB8B, member RAS oncogene family [Source:HGNC Symbol;Acc:30273]	chr10	3746081 - 3752675	0	ENSTGUT00000019232
15612636	6.04	5.91	0.29	0.23	1.1	0.283659	0.714683	LACTB	Serine beta-lactamase-like protein LACTB, mitochondrial Precursor (EC 3.4.-.-) [Taeniopygia guttata]	chr10	3784104 - 3790428	0	ENSTGUT00000005190
15612641	9.16	9.12	0.3	0.23	1.02	0.707518	0.903576	TPM1	Tropomyosin alpha-1 chain (Tropomyosin-1)(Alpha-tropomyosin) [Taeniopygia guttata]	chr10	3815514 - 3831614	0	ENSTGUT00000005229
15612651	5.98	5.99	0.1	0.12	-1.01	0.421461	0.779554	TLN2	Talin-2 [Taeniopygia guttata]	chr10	3899226 - 3985853	0	ENSTGUT00000005416
15612692	1.9	1.23	0.3	0.1	1.59	0.023821	0.565526			chr10	3908501 - 3908567	0	ENSTGUT00000018721
15612694	5.64	5.84	0.27	0.07	-1.14	0.265509	0.704063	FOXB1	similar to Foxb2 protein [Taeniopygia guttata]	chr10	4906388 - 4907350	0	ENSTGUT00000005615
15612696	5.92	5.85	0.16	0.21	1.05	0.956147	0.988813			chr10	5049975 - 5050903	0	ENSTGUT00000005654
15612698	7.48	7.4	0.23	0.05	1.06	0.486918	0.809367	KLF13	Krueppel-like factor 13 (Transcription factor BTEB3)(Basic transcription element-binding protein 3)(BTE-binding protein 3)(RANTES factor of late activated T-lymphocytes 1)(RFLAT-1)(Transcription factor NSLP1)(Novel Sp1-like zinc finger transcription facto [Taeniopygia guttata]	chr10	5222537 - 5250406	0	ENSTGUT00000005678
15612701	5.18	5.22	0.14	0.12	-1.03	0.360173	0.749301	MTMR15	Coiled-coil domain-containing protein MTMR15 [Taeniopygia guttata]	chr10	5417315 - 5434860	0	ENSTGUT00000005790
15612716	7.02	6.75	0.08	0.11	1.2	0.047752	0.567885	MPHOSPH10	U3 small nucleolar ribonucleoprotein protein MPP10 (M phase phosphoprotein 10) [Taeniopygia guttata]	chr10	5437857 - 5444729	0	ENSTGUT00000005815
15612729	5.55	5.75	0.13	0.04	-1.15	0.088882	0.588462	FAM189A1	family with sequence similarity 189, member A1 [Source:HGNC Symbol;Acc:29075]	chr10	5558492 - 5608463	0	ENSTGUT00000005864
15612741	10.59	10.57	0.06	0.16	1.01	0.701497	0.900285	TJP1	Tight junction protein ZO-1 (Zonula occludens protein 1)(Zona occludens protein 1)(Tight junction protein 1) [Taeniopygia guttata]	chr10	5669952 - 5736694	0	ENSTGUT00000005912
15612760	5.12	5.63	0.29	0.33	-1.43	0.146024	0.632777	LARP6	La-related protein 6 (La ribonucleoprotein domain family member 6)(Acheron)(Achn) [Taeniopygia guttata]	chr10	5894866 - 5897213	0	ENSTGUT00000006024
15612763	3.84	3.89	0.29	0.07	-1.04	0.932259	0.981057	CHRNA7	Neuronal acetylcholine receptor subunit alpha-7 Precursor [Taeniopygia guttata]	chr10	6314127 - 6348767	0	ENSTGUT00000006105
15612773	4.85	4.88	0.24	0.34	-1.02	0.753576	0.921126	FAM81A	Protein FAM81A [Taeniopygia guttata]	chr10	6370620 - 6380326	0	ENSTGUT00000006110
15612779	6.31	5.95	0.26	0.47	1.28	0.496896	0.81394	CCNB2	G2/mitotic-specific cyclin-B2 [Taeniopygia guttata]	chr10	6469106 - 6472886	0	ENSTGUT00000006214
15612789	6.66	6.43	0.11	0.14	1.17	0.08805	0.586907	RNF111	E3 ubiquitin-protein ligase Arkadia (EC 6.3.2.-)(RING finger protein 111) [Taeniopygia guttata]	chr10	6477116 - 6509221	0	ENSTGUT00000006236
15612803	9.24	8.86	0.04	0.25	1.3	0.181237	0.655209	FAM63B	Protein FAM63B [Taeniopygia guttata]	chr10	6568847 - 6594037	0	ENSTGUT00000006303
15612814	4.21	4.1	0.19	0.29	1.08	0.691259	0.895104	LIPC	Hepatic triacylglycerol lipase Precursor (Hepatic lipase)(HL)(EC 3.1.1.3)(Lipase member C) [Taeniopygia guttata]	chr10	6644647 - 6659150	0	ENSTGUT00000006375
15612823	8.61	8.4	0.26	0.31	1.15	0.406251	0.770824	AQP9	Aquaporin-9 (AQP-9)(Small solute channel 1) [Taeniopygia guttata]	chr10	6747883 - 6771585	0	ENSTGUT00000006400
15612830	6.52	6.78	0.12	0.35	-1.2	0.412581	0.775228	GCOM1	Protein GRINL1A (Glutamate receptor-like protein 1A) [Taeniopygia guttata]	chr10	6923656 - 6972470	0	ENSTGUT00000006465
15612842	7.51	7.52	0.14	0.3	-1.01	0.756619	0.92257	CGNL1	Cingulin-like protein 1 (Paracingulin)(Junction-associated coiled-coil protein) [Taeniopygia guttata]	chr10	6994325 - 7033446	0	ENSTGUT00000006493
15612862	9.04	8.96	0.17	0.14	1.06	0.626744	0.869715	TCF12	Transcription factor 12 (Transcription factor HTF-4)(E-box-binding protein)(DNA-binding protein HTF4) [Taeniopygia guttata]	chr10	7089118 - 7115323	0	ENSTGUT00000006538
15612875	4.92	4.38	0.39	0.34	1.46	0.690883	0.894966	TEX9	Testis-expressed sequence 9 protein [Taeniopygia guttata]	chr10	7355062 - 7369533	0	ENSTGUT00000006584
15612881	5.96	5.69	0.3	0.12	1.21	0.155152	0.637577	PIGB	GPI mannosyltransferase 3 (EC 2.4.1.-)(GPI mannosyltransferase III)(GPI-MT-III)(Phosphatidylinositol-glycan biosynthesis class B protein)(PIG-B) [Taeniopygia guttata]	chr10	7678581 - 7686303	0	ENSTGUT00000006746; ENSTGUT00000006747
15612895	5.02	5.09	0.17	0.26	-1.05	0.555518	0.839281	UNC13C-1	Protein unc-13 homolog C (Munc13-3) [Taeniopygia guttata]	chr10	7848069 - 7969999	0	ENSTGUT00000006855
15612919	4.96	5.12	0.23	0.04	-1.12	0.336692	0.738643	UNC13C-2	Protein unc-13 homolog C (Munc13-3) [Taeniopygia guttata]	chr10	8007065 - 8010456	0	ENSTGUT00000006859
15612923	9.34	9.2	0.25	0.35	1.1	0.714816	0.906896	MAPK6	Mitogen-activated protein kinase 6 (EC 2.7.11.24)(Extracellular signal-regulated kinase 3)(ERK-3)(MAP kinase isoform p97)(p97-MAPK) [Taeniopygia guttata]	chr10	8718324 - 8725341	0	ENSTGUT00000007068
15612928	7.83	7.9	0.09	0.12	-1.05	0.784426	0.933822	LEO1	RNA polymerase-associated protein LEO1 (Replicative senescence down-regulated leo1-like protein) [Taeniopygia guttata]	chr10	8795623 - 8806095	0	ENSTGUT00000007102
15612940	7.51	7.69	0.16	0.15	-1.14	0.160383	0.640323	TMOD3	Tropomodulin-3 (Ubiquitous tropomodulin)(U-Tmod) [Taeniopygia guttata]	chr10	8810348 - 8826099	0	ENSTGUT00000007147
15612946	5.26	4.65	0.38	0.27	1.53	0.107032	0.603319	SCG3	Secretogranin-3 Precursor (Secretogranin III)(SgIII) [Taeniopygia guttata]	chr10	8921464 - 8946472	0	ENSTGUT00000007221
15612959	6.14	5.89	0.21	0.18	1.19	0.171757	0.649995	TNFAIP8L3	Tumor necrosis factor, alpha-induced protein 8-like protein 3 [Taeniopygia guttata]	chr10	8983113 - 9033582	0	ENSTGUT00000007261
15612962	2.99	3.29	0.41	0.38	-1.23	0.413144	0.775626	CP19A_TAEGU	Cytochrome P450 19A1 (EC 1.14.14.1)(CYPXIX)(Aromatase)(Estrogen synthetase)(P-450AROM) [Taeniopygia guttata]	chr10	9057922 - 9071818	0	ENSTGUT00000007296
15612970	6.14	6.16	0.06	0.18	-1.01	0.334303	0.737995	DMXL2	DmX-like protein 2 (Rabconnectin-3) [Taeniopygia guttata]	chr10	9111464 - 9151832	0	ENSTGUT00000007334; ENSTGUT00000007336
15613006	8.25	7.82	0.38	0.11	1.35	0.538647	0.834327	MYEF2	Myelin expression factor 2 (MyEF-2)(MST156) [Taeniopygia guttata]	chr10	9935495 - 9947746	0	ENSTGUT00000007438
15613022	7.75	7.62	0.07	0.18	1.1	0.108965	0.60514			chr10	10012509 - 10029785	0	ENSTGUT00000007494
15613029	5.26	5.39	0.24	0.21	-1.09	0.555152	0.839281			chr10	10098797 - 10105727	0	ENSTGUT00000007501; ENSTGUT00000007505
15613043	5.06	5.09	0.06	0.11	-1.02	0.886761	0.965829	CEP152	Centrosomal protein of 152 kDa (Cep152) [Taeniopygia guttata]	chr10	10106302 - 10117635	0	ENSTGUT00000007511; ENSTGUT00000007512; ENSTGUT00000007513
15613063	4.07	4.86	0.16	0.07	-1.73	0.00179	0.506581	SHC4	SHC-transforming protein 4 (Src homology 2 domain-containing-transforming protein C4)(SH2 domain protein C4)(Rai-like protein)(RaLP)(hShcD) [Taeniopygia guttata]	chr10	10124441 - 10151124	0	ENSTGUT00000007536
15613077	9.41	9.36	0.12	0.15	1.04	0.681177	0.890752			chr10	10163111 - 10177785	0	ENSTGUT00000007575
15613091	7.45	7.17	0.05	0.1	1.21	0.015143	0.565526	COPS2	COP9 signalosome complex subunit 2 (Signalosome subunit 2)(SGN2)(JAB1-containing signalosome subunit 2)(Thyroid receptor-interacting protein 15)(TRIP-15)(Alien homolog) [Taeniopygia guttata]	chr10	10200701 - 10222248	0	ENSTGUT00000007587
15613106	6.57	6.45	0.14	0.18	1.08	0.973268	0.99359	SLC30A4	Zinc transporter 4 (ZnT-4)(Solute carrier family 30 member 4) [Taeniopygia guttata]	chr10	10452533 - 10467474	0	ENSTGUT00000007659
15613115	9.1	8.83	0.27	0.11	1.21	0.191504	0.661993	ITGB1BP3	Nicotinamide riboside kinase 2 (NmR-K 2)(NRK 2)(EC 2.7.1.22)(Ribosylnicotinamide kinase 2)(RNK 2)(Nicotinic acid riboside kinase 2)(EC 2.7.1.n4)(Ribosylnicotinic acid kinase 2)(Integrin beta-1-binding protein 3)(Muscle integrin-binding protein)(MIBP) [Sou [Taeniopygia guttata]	chr10	10500351 - 10503359	0	ENSTGUT00000007717
15613124	8.66	8.84	0.11	0.25	-1.13	0.318088	0.731331	USP8	Ubiquitin carboxyl-terminal hydrolase 8 (EC 3.1.2.15)(Ubiquitin thioesterase 8)(Ubiquitin-specific-processing protease 8)(Deubiquitinating enzyme 8)(hUBPy) [Taeniopygia guttata]	chr10	10620027 - 10636012	0	ENSTGUT00000007835
15613142	5.28	5.55	0.19	0.16	-1.21	0.30967	0.725411	FSD2	Fibronectin type III and SPRY domain-containing protein 2 (SPRY domain-containing protein 1) [Taeniopygia guttata]	chr10	10868313 - 10880774	0	ENSTGUT00000007975
15613152	6.9	6.65	0.12	0.13	1.18	0.142404	0.628503	HOMER2	Homer protein homolog 2 (Homer-2)(Cupidin) [Taeniopygia guttata]	chr10	10917541 - 10948715	0	ENSTGUT00000008003
15613160	6.77	6.76	0.02	0.2	1.01	0.335799	0.73816	C15orf40	UPF0235 protein C15orf40 [Taeniopygia guttata]	chr10	11008901 - 11011590	0	ENSTGUT00000008008
15613166	6.1	6.2	0.19	0.12	-1.07	0.923723	0.979303	BTBD1	BTB/POZ domain-containing protein 1 (Hepatitis C virus NS5A-transactivated protein 8)(HCV NS5A-transactivated protein 8) [Taeniopygia guttata]	chr10	11012576 - 11024953	0	ENSTGUT00000008032
15613174	6.52	6.59	0.16	0.12	-1.05	0.901883	0.971157	HDGFRP3	hepatoma-derived growth factor, related protein 3 [Taeniopygia guttata]	chr10	11071981 - 11078556	0	ENSTGUT00000008058
15613179	8.88	8.59	0.22	0.07	1.22	0.300277	0.720285	BNC1	Zinc finger protein basonuclin-1 [Taeniopygia guttata]	chr10	11127549 - 11133912	0	ENSTGUT00000008064
15613185	5.71	5.66	0.28	0.05	1.04	0.537043	0.833279	LMNA-1	Lamin-A/C (70 kDa lamin)(Renal carcinoma antigen NY-REN-32) [Taeniopygia guttata]	chr10	11306526 - 11319943	0	ENSTGUT00000008107
15613196	6.75	6.88	0.16	0.07	-1.09	0.655822	0.881864	FAM154B	Protein FAM154B [Taeniopygia guttata]	chr10	11508190 - 11511430	0	ENSTGUT00000008164
15613200	5.22	5.1	0.26	0.11	1.08	0.485364	0.809036	IL16	Interleukin-16 Precursor (IL-16)(Lymphocyte chemoattractant factor)(LCF) [Taeniopygia guttata]	chr10	12005530 - 12009855	0	ENSTGUT00000008248
15613207	4.82	4.8	0.06	0.29	1.01	0.323513	0.733283	IL16	Interleukin-16 Precursor (IL-16)(Lymphocyte chemoattractant factor)(LCF) [Taeniopygia guttata]	chr10	12015304 - 12036183	0	ENSTGUT00000008254; ENSTGUT00000008257
15613220	3.2	3.01	0.09	0.09	1.14	0.056848	0.572979	C15orf26	Uncharacterized protein C15orf26 [Taeniopygia guttata]	chr10	12059690 - 12064054	0	ENSTGUT00000008271
15613224	7.55	7.59	0.08	0.19	-1.03	0.556968	0.83973	MESDC1	Mesoderm development candidate 1 [Taeniopygia guttata]	chr10	12124536 - 12137337	0	ENSTGUT00000008276
15613226	6.27	6.01	0.3	0.41	1.19	0.5869	0.853104	KIAA1199	KIAA1199 [Taeniopygia guttata]	chr10	12164209 - 12221006	0	ENSTGUT00000008329
15613250	6.7	6.53	0.23	0.01	1.12	0.248189	0.6936	FAM108C1	Abhydrolase domain-containing protein FAM108C1 (EC 3.-.-.-) [Taeniopygia guttata]	chr10	12305589 - 12333578	0	ENSTGUT00000008338
15613255	6.42	6.5	0.04	0.06	-1.06	0.252897	0.697028	ARNT2	Aryl hydrocarbon receptor nuclear translocator 2 (ARNT protein 2) [Taeniopygia guttata]	chr10	12364962 - 12459047	0	ENSTGUT00000008369
15613274	5.2	5.31	0.18	0.25	-1.08	0.936988	0.981863	FAH	Fumarylacetoacetase (FAA)(EC 3.7.1.2)(Fumarylacetoacetate hydrolase)(Beta-diketonase) [Taeniopygia guttata]	chr10	12530382 - 12546441	0	ENSTGUT00000008396
15613288	9.03	9.09	0.09	0.15	-1.04	0.805028	0.941171	ZFAND6	AN1-type zinc finger protein 6 (Zinc finger A20 domain-containing protein 3)(Associated with PRK1 protein) [Taeniopygia guttata]	chr10	12549455 - 12593558	0	ENSTGUT00000008409
15613294	5.59	5.15	0.48	0.2	1.36	0.334441	0.737995	KIAA1024	UPF0258 protein KIAA1024 [Taeniopygia guttata]	chr10	12752226 - 12760033	0	ENSTGUT00000008427
15613298	5.14	5.14	0.18	0.27	-1	0.979152	0.994541	WDR93	WD repeat-containing protein 93 [Taeniopygia guttata]	chr10	12830516 - 12842433	0	ENSTGUT00000008434; ENSTGUT00000008436
15613313	3.66	3.71	0.17	0.14	-1.04	0.400973	0.767545	XP_002197520.1		chr10	12856827 - 12858076	0	ENSTGUT00000008445
15613317	4.72	4.85	0.08	0.09	-1.09	0.36083	0.749301			chr10	12870546 - 12872724	0	ENSTGUT00000008456
15613321	5.45	5.67	0.15	0.16	-1.17	0.326977	0.734878	C15orf42	Uncharacterized protein C15orf42 [Taeniopygia guttata]	chr10	12879472 - 12887384	0	ENSTGUT00000008460
15613334	3.71	4.12	0.36	0.19	-1.33	0.660794	0.883168			chr10	12969725 - 12969813	0	ENSTGUT00000018593
15613336	5.65	6	0.26	0.08	-1.27	0.265729	0.704063	FANCI	Fanconi anemia group I protein (Protein FANCI) [Taeniopygia guttata]	chr10	12993326 - 13017058	0	ENSTGUT00000008593
15613367	6.79	7.05	0.3	0.3	-1.2	0.155073	0.637529	ABHD2	Abhydrolase domain-containing protein 2 (EC 3.1.1.-)(Lung alpha/beta hydrolase 2)(Protein PHPS1-2) [Taeniopygia guttata]	chr10	13038006 - 13060278	0	ENSTGUT00000008616
15613372	4.17	4.52	0.03	0.31	-1.28	0.158519	0.640138	ACAN	Aggrecan core protein Precursor (Cartilage-specific proteoglycan core protein)(CSPCP)(Chondroitin sulfate proteoglycan core protein 1) [Contains Aggrecan core protein 2] [Taeniopygia guttata]	chr10	13110341 - 13135226	0	ENSTGUT00000008671
15613391	6.2	6.25	0.13	0.13	-1.04	0.976652	0.994465	AEN	Apoptosis-enhancing nuclease (EC 3.1.-.-)(Interferon-stimulated 20 kDa exonuclease-like 1) [Taeniopygia guttata]	chr10	13219107 - 13220730	0	ENSTGUT00000008675
15613396	4.83	4.86	0.16	0.25	-1.02	0.532347	0.832153			chr10	13221447 - 13221542	0	ENSTGUT00000018303
15613398	4.83	4.86	0.16	0.25	-1.02	0.532347	0.832153			chr10	13225582 - 13225677	0	ENSTGUT00000018311
15613400	7.12	7.04	0.16	0.2	1.05	0.649251	0.878551	MRPS11	28S ribosomal protein S11, mitochondrial Precursor (S11mt)(MRP-S11)(Cervical cancer proto-oncogene 2 protein)(HCC-2) [Taeniopygia guttata]	chr10	13270849 - 13274501	0	ENSTGUT00000008697
15613406	5.22	5.5	0.12	0.15	-1.22	0.034926	0.565526	AGBL1	Cytosolic carboxypeptidase 4 (EC 3.4.17.-)(ATP/GTP-binding protein-like 1) [Taeniopygia guttata]	chr10	13919452 - 14047540	0	ENSTGUT00000008742
15613427	7.19	7.1	0.08	0.06	1.06	0.051368	0.567885	AKAP13	A-kinase anchor protein 13 (AKAP 13)(Protein kinase A-anchoring protein 13)(Breast cancer nuclear receptor-binding auxiliary protein)(Human thyroid-anchoring protein 31)(Guanine nucleotide exchange factor Lbc)(AKAP-Lbc)(P47)(Lymphoid blast crisis oncogene [Taeniopygia guttata]	chr10	14164442 - 14228235	0	ENSTGUT00000008767
15613450	7.76	7.6	0.19	0.18	1.12	0.146487	0.633032	XP_002199471.1		chr10	14268804 - 14318329	0	ENSTGUT00000008774
15613456	6.86	6.87	0.14	0.08	-1.01	0.499183	0.814709	FAM174B	Membrane protein FAM174B Precursor [Taeniopygia guttata]	chr10	14862070 - 14869173	0	ENSTGUT00000008884
15613459	6.01	5.61	0.37	0.26	1.33	0.868891	0.961451	FAM169B	family with sequence similarity 169, member B [Source:HGNC Symbol;Acc:26835]	chr10	17119106 - 17143565	0	ENSTGUT00000008979
15613468	9.58	9.44	0.1	0.3	1.1	0.302689	0.722004	IGF1R	Insulin-like growth factor 1 receptor Precursor (EC 2.7.10.1)(Insulin-like growth factor I receptor)(IGF-I receptor)(CD221 antigen) [Contains Insulin-like growth factor 1 receptor alpha chain;Insulin-like growth factor 1 receptor beta chain] [Taeniopygia guttata]	chr10	17184337 - 17347042	0	ENSTGUT00000009053
15613487	6.02	6.03	0.03	0.14	-1.01	0.447948	0.792416	LYSMD4	LysM and putative peptidoglycan-binding domain-containing protein 4 [Taeniopygia guttata]	chr10	17631215 - 17635344	0	ENSTGUT00000009115
15613490	6.51	6.56	0.2	0.3	-1.04	0.480751	0.806412	ADAMTS17	A disintegrin and metalloproteinase with thrombospondin motifs 17 Precursor (ADAMTS-17)(ADAM-TS 17)(ADAM-TS17)(EC 3.4.24.-) [Taeniopygia guttata]	chr10	17656881 - 17800904	0	ENSTGUT00000009164
15613511	7.16	7.11	0.06	0.05	1.03	0.66439	0.885079	LASS3	LAG1 longevity assurance homolog 3 [Taeniopygia guttata]	chr10	17836612 - 17849486	0	ENSTGUT00000009199
15613521	4.85	4.84	0.22	0.23	1.01	0.950598	0.985913	LINS1	Protein Lines homolog 1 (Wnt signaling molecule Lines homolog 1) [Taeniopygia guttata]	chr10	17864631 - 17871318	0	ENSTGUT00000009201
15613527	6.49	6.54	0.15	0.14	-1.04	0.669305	0.886602	CHSY1	Chondroitin sulfate synthase 1 (EC 2.4.1.175)(Glucuronosyl-N-acetylgalactosaminyl-proteoglycan 4-beta-N-acetylgalactosaminyltransferase 1)(N-acetylgalactosaminyl-proteoglycan 3-beta-glucuronosyltransferase 1)(EC 2.4.1.226)(Chondroitin glucuronyltransferas [Taeniopygia guttata]	chr10	18093107 - 18155964	0	ENSTGUT00000009307
15613531	8.79	8.62	0.24	0.09	1.13	0.806638	0.941719	SELS	selenoprotein S [Taeniopygia guttata]	chr10	18184255 - 18188057	0	ENSTGUT00000009316
15613535	8.09	8.16	0.19	0.24	-1.05	0.698107	0.898512	SNRPA1	U2 small nuclear ribonucleoprotein A' (U2 snRNP-A') [Taeniopygia guttata]	chr10	18191516 - 18197183	0	ENSTGUT00000009331; ENSTGUT00000009332
15613539	7.43	7.31	0.04	0.09	1.09	0.17903	0.654119	PCSK6	Proprotein convertase subtilisin/kexin type 6 Precursor (EC 3.4.21.-)(Paired basic amino acid cleaving enzyme 4)(Subtilisin/kexin-like protease PACE4)(Subtilisin-like proprotein convertase 4)(SPC4) [Taeniopygia guttata]	chr10	18202234 - 18234315	0	ENSTGUT00000009368
15613560	6.59	6.8	0.25	0.08	-1.16	0.874792	0.963127	SPG21	Maspardin (Spastic paraplegia 21 autosomal recessive Mast syndrome protein)(Acid cluster protein 33) [Taeniopygia guttata]	chr10	18306970 - 18310521	0	ENSTGUT00000009400
15613563	5.26	5.24	0.17	0.07	1.02	0.580285	0.850391			chr10	18359603 - 18361220	0	ENSTGUT00000009460
15613567	4.82	4.98	0.15	0.19	-1.12	0.200579	0.667292	CILP	Cartilage intermediate layer protein 1 Precursor (CILP-1)(Cartilage intermediate-layer protein) [Contains Cartilage intermediate layer protein 1 C1;Cartilage intermediate layer protein 1 C2] [Taeniopygia guttata]	chr10	18381213 - 18388859	0	ENSTGUT00000009473
15613574	8	8.14	0.12	0.2	-1.1	0.549461	0.83764	PARP16	Poly [ADP-ribose] polymerase 16 (PARP-16)(EC 2.4.2.30) [Taeniopygia guttata]	chr10	18410709 - 18415830	0	ENSTGUT00000009487
15613582	6.69	6.45	0.24	0.12	1.18	0.856045	0.957616	IGDCC3	Putative neuronal cell adhesion molecule Precursor [Taeniopygia guttata]	chr10	18447100 - 18533356	0	ENSTGUT00000009506
15613595	5.86	6.08	0.24	0.11	-1.16	0.186845	0.660018	IGDCC4	Neighbor of punc e11 Precursor (Protein DDM36)(hDDM36) [Taeniopygia guttata]	chr10	18551872 - 18604731	0	ENSTGUT00000009514; ENSTGUT00000009518
15613616	6.91	6.94	0.02	0.1	-1.03	0.468394	0.801133	DPP8	Dipeptidyl peptidase 8 (EC 3.4.14.5)(Dipeptidyl peptidase VIII)(DP8)(Prolyl dipeptidase DPP8)(Dipeptidyl peptidase IV-related protein 1)(DPRP-1) [Taeniopygia guttata]	chr10	18663431 - 18681617	0	ENSTGUT00000009549
15613636	6.9	6.83	0.29	0.13	1.05	0.327515	0.735	C15orf44	UPF0464 protein C15orf44 [Taeniopygia guttata]	chr10	18697727 - 18706330	0	ENSTGUT00000009582
15613644	7.53	7.15	0.04	0.26	1.3	0.052168	0.567885	DENND4A	C-myc promoter-binding protein (DENN domain-containing protein 4A) [Taeniopygia guttata]	chr10	18728541 - 18761578	0	ENSTGUT00000009660
15613675	5.79	5.6	0.01	0.2	1.14	0.397601	0.765196	MEGF11	Multiple epidermal growth factor-like domains 11 Precursor (Multiple EGF-like-domains 11) [Taeniopygia guttata]	chr10	18827075 - 18918305	0	ENSTGUT00000009698
15613693	4.27	3.67	0.51	0.23	1.51	0.20811	0.671052	TIPIN	TIMELESS-interacting protein [Taeniopygia guttata]	chr10	19113237 - 19118507	0	ENSTGUT00000009747
15613698	6.19	6.81	0.35	0.24	-1.54	0.074816	0.582793	SCARNA14	Small Cajal body specific RNA 14 [Source: RFAM;Acc:RF00582]	chr10	19114688 - 19114822	0	ENSTGUT00000019418
15613700	5.46	5.4	0.19	0.07	1.04	0.699328	0.89917	SNAPC5	snRNA-activating protein complex subunit 5 (SNAPc subunit 5)(Small nuclear RNA-activating complex polypeptide 5)(snRNA-activating protein complex 19 kDa subunit)(SNAPc 19 kDa subunit) [Taeniopygia guttata]	chr10	19185420 - 19186111	0	ENSTGUT00000009790
15613703	10.1	9.75	0.22	0.09	1.27	0.184432	0.659377	RPL4	60S ribosomal protein L4 (L1) [Taeniopygia guttata]	chr10	19186767 - 19197449	0	ENSTGUT00000009825
15613713	2.58	2.99	0.26	0.76	-1.33	0.487911	0.810196	SNORD18	Small nucleolar RNA SNORD18 [Source: RFAM;Acc:RF00093]	chr10	19187923 - 19187993	0	ENSTGUT00000018297
15613715	6.86	7.02	0.08	0.21	-1.12	0.299274	0.719745	SNORD18	Small nucleolar RNA SNORD18 [Source: RFAM;Acc:RF00093]	chr10	19188234 - 19188301	0	ENSTGUT00000018341
15613717	10.12	10.05	0.17	0.48	1.05	0.94328	0.983476	SNORD16	Small nucleolar RNA SNORD16 [Source: RFAM;Acc:RF00138]	chr10	19189044 - 19189143	0	ENSTGUT00000018549
15613719	2.76	2.81	0.2	0.41	-1.04	0.734248	0.912716	SNORD18	Small nucleolar RNA SNORD18 [Source: RFAM;Acc:RF00093]	chr10	19189483 - 19189552	0	ENSTGUT00000018514
15613721	6.99	6.84	0.08	0.36	1.12	0.988902	0.99618	SNORD16	Small nucleolar RNA SNORD16 [Source: RFAM;Acc:RF00138]	chr10	19190826 - 19190926	0	ENSTGUT00000018490
15613723	6.99	6.84	0.08	0.36	1.12	0.988902	0.99618	SNORD16	Small nucleolar RNA SNORD16 [Source: RFAM;Acc:RF00138]	chr10	19193622 - 19193722	0	ENSTGUT00000018766
15613725	6.51	6.29	0.36	0.15	1.17	0.533694	0.832153	LCTL	Lactase-like protein Precursor (Klotho/lactase-phlorizin hydrolase-related protein) [Taeniopygia guttata]	chr10	19208007 - 19216947	0	ENSTGUT00000009854
15613732	5.41	5.52	0.01	0.05	-1.08	0.019499	0.565526			chr10	19612556 - 19613249	0	ENSTGUT00000009886
15613735	6.41	6.3	0.15	0.04	1.08	0.232847	0.682819	XP_002198186.1		chr10	19618788 - 19634346	0	ENSTGUT00000009893
15613738	5.27	5.13	0.17	0.03	1.1	0.269406	0.706301	CALML4	calmodulin-like 4 [Source:HGNC Symbol;Acc:18445]	chr10	19869933 - 19871251	0	ENSTGUT00000009994
15613741	6.95	6.95	0.19	0.2	-1	0.718447	0.90812	CLN6	Ceroid-lipofuscinosis neuronal protein 6 (Protein CLN6) [Taeniopygia guttata]	chr10	19873966 - 19881345	0	ENSTGUT00000010008
15613747	6.03	6.51	0.09	0.16	-1.39	0.033645	0.565526			chr10	19897662 - 19912596	0	ENSTGUT00000010038
15613763	5.92	6.36	0.11	0.09	-1.36	0.006016	0.565526	ITGA11	Integrin alpha-11 Precursor [Taeniopygia guttata]	chr10	19916566 - 19943246	0	ENSTGUT00000010060
15613778	7.4	7.25	0.17	0.02	1.11	0.687756	0.893973	ANP32A	Acidic leucine-rich nuclear phosphoprotein 32 family member A (Potent heat-stable protein phosphatase 2A inhibitor I1PP2A)(Acidic nuclear phosphoprotein pp32)(Leucine-rich acidic nuclear protein)(Lanp)(Putative HLA-DR-associated protein I)(PHAPI)(Mapmodul [Taeniopygia guttata]	chr10	19957059 - 19970776	0	ENSTGUT00000010107
15613786	7.68	7.63	0.07	0.16	1.04	0.490343	0.811173	TLE3	Transducin-like enhancer protein 3 (ESG3) [Taeniopygia guttata]	chr10	20048222 - 20056104	0	ENSTGUT00000010126
15613795	7.41	7.27	0.18	0.2	1.1	0.467205	0.800505	UACA	Uveal autoantigen with coiled-coil domains and ankyrin repeats [Taeniopygia guttata]	chr10	20121945 - 20137670	0	ENSTGUT00000010147
15613811	8.18	8.29	0.14	0.24	-1.08	0.519469	0.827825	MORF4L1	Mortality factor 4-like protein 1 (MORF-related gene 15 protein)(Transcription factor-like protein MRG15)(MSL3-1 protein) [Taeniopygia guttata]	chr10	20166823 - 20182618	0	ENSTGUT00000010188
15613823	7.32	7.6	0.13	0.2	-1.22	0.053492	0.567885	FAM96A	UPF0195 protein FAM96A [Taeniopygia guttata]	chr10	20215275 - 20217991	0	ENSTGUT00000010242
15613830	8.64	8.56	0.07	0.09	1.06	0.107462	0.603533	EIF3J	Eukaryotic translation initiation factor 3 subunit J (eIF3j)(Eukaryotic translation initiation factor 3 subunit 1)(eIF-3-alpha)(eIF3 p35) [Taeniopygia guttata]	chr10	20247274 - 20255533	0	ENSTGUT00000010300
15613836	7.06	6.62	0.28	0.07	1.36	0.156801	0.638591	XP_002187586.1		chr10	20265930 - 20280892	0	ENSTGUT00000010329
15613844	5.87	6.07	0.1	0.22	-1.15	0.300995	0.720562	CTDSPL2	CTD small phosphatase-like protein 2 (CTDSP-like 2)(EC 3.1.3.-) [Taeniopygia guttata]	chr10	20268671 - 20270952	0	ENSTGUT00000010331
15613849	7.2	7.21	0.02	0.18	-1.01	0.416336	0.777849	CASC4	Protein CASC4 (Cancer susceptibility candidate gene 4 protein) [Taeniopygia guttata]	chr10	20301887 - 20318581	0	ENSTGUT00000010344
15613859	5.81	5.84	0.08	0.14	-1.02	0.87406	0.962793	WDR76	WD repeat-containing protein 76 [Taeniopygia guttata]	chr10	20403354 - 20409362	0	ENSTGUT00000010379
15613871	5.49	5.53	0.07	0.08	-1.03	0.601391	0.86017	BLM	Bloom syndrome protein (EC 3.6.1.-)(RecQ protein-like 3)(DNA helicase, RecQ-like type 2) [Taeniopygia guttata]	chr10	20414748 - 20426826	0	ENSTGUT00000010395
15613894	6.15	6	0.16	0.04	1.11	0.467651	0.800505	CTSH	Cathepsin H Precursor (EC 3.4.22.16) [Contains Cathepsin H mini chain;Cathepsin H heavy chain;Cathepsin H light chain] [Taeniopygia guttata]	chr10	20428637 - 20437547	0	ENSTGUT00000010401
15613904	5.78	5.69	0.16	0.17	1.06	0.878013	0.96338	RASGRF1	Ras-specific guanine nucleotide-releasing factor 1 (Ras-GRF1)(Guanine nucleotide-releasing factor 1)(Guanine nucleotide-releasing protein)(Ras-specific nucleotide exchange factor CDC25) [Taeniopygia guttata]	chr10	20441163 - 20475197	0	ENSTGUT00000010428
15613923	6.38	6.71	0.09	0.27	-1.26	0.125085	0.614241	RCCD1	RCC1 domain-containing protein 1 [Taeniopygia guttata]	chr10	20495767 - 20495922	0	ENSTGUT00000010431
15613925	7.89	7.77	0.11	0.26	1.08	0.698989	0.898982	CIB1	Calcium and integrin-binding protein 1 (CIB)(Calmyrin)(DNA-PKcs-interacting protein)(Kinase-interacting protein)(KIP)(SNK-interacting protein 2-28)(SIP2-28) [Taeniopygia guttata]	chr10	20508667 - 20510611	0	ENSTGUT00000010456
15613932	7.34	7.16	0.14	0.04	1.13	0.217935	0.675527	UNC45A	Protein unc-45 homolog A (UNC-45A)(GCUNC-45)(Smooth muscle cell-associated protein 1)(SMAP-1) [Taeniopygia guttata]	chr10	20522259 - 20528204	0	ENSTGUT00000010511
15613951	7.21	7.19	0.12	0.08	1.01	0.772795	0.929656	MAN2A2	mannosidase, alpha, class 2A, member 2 [Taeniopygia guttata]	chr10	20531588 - 20538881	0	ENSTGUT00000010537
15613973	6.96	7.18	0.15	0.09	-1.16	0.160307	0.640323	FES	Proto-oncogene tyrosine-protein kinase Fes/Fps (C-Fes)(EC 2.7.10.2) [Taeniopygia guttata]	chr10	20539870 - 20544669	0	ENSTGUT00000010554
15613992	7.85	7.9	0.16	0.11	-1.03	0.332335	0.736287	FURIN	Furin Precursor (EC 3.4.21.75)(Paired basic amino acid residue cleaving enzyme)(PACE)(Dibasic-processing enzyme) [Taeniopygia guttata]	chr10	20548779 - 20558983	0	ENSTGUT00000010588
15614008	8.38	8.38	0.03	0.09	-1	0.285363	0.714725	SERF2	Small EDRK-rich factor 2 (4F5rel)(h4F5rel)(Gastric cancer-related protein VRG107) [Taeniopygia guttata]	chr10	20570912 - 20571264	0	ENSTGUT00000010612
15614011	7.11	7.31	0.18	0.11	-1.15	0.050635	0.567885	XP_002187822.1		chr10	20578484 - 20579741	0	ENSTGUT00000010646
15614018	8.13	8.17	0.1	0.22	-1.03	0.986887	0.99618	PDIA3	Protein disulfide-isomerase A3 Precursor (EC 5.3.4.1)(Disulfide isomerase ER-60)(ERp60)(58 kDa microsomal protein)(p58)(ERp57)(58 kDa glucose-regulated protein) [Taeniopygia guttata]	chr10	20582706 - 20590259	0	ENSTGUT00000010675
15614033	5.87	6.06	0.06	0.07	-1.14	0.031928	0.565526	CKMT1A	Creatine kinase, ubiquitous mitochondrial Precursor (EC 2.7.3.2)(U-MtCK)(Acidic-type mitochondrial creatine kinase)(Mia-CK) [Taeniopygia guttata]	chr10	20592254 - 20601273	0	ENSTGUT00000010707
15614042	5.7	5.92	0.17	0.38	-1.16	0.630664	0.871155			chr10	20645208 - 20645435	0	ENSTGUT00000010746
15614044	4.97	5.03	0.09	0.09	-1.05	0.510635	0.82167			chr10	20649336 - 20651893	0	ENSTGUT00000010747
15614050	5.43	5.58	0.06	0.39	-1.11	0.857355	0.957707	MAP1A	Microtubule-associated protein 1A (MAP-1A)(Proliferation-related protein p80) [Contains MAP1 light chain LC2] [Taeniopygia guttata]	chr10	20656967 - 20660311	0	ENSTGUT00000010760
15614056	4.34	4.65	0.22	0.13	-1.24	0.089825	0.588687			chr10	20698935 - 20702485	0	ENSTGUT00000010763
15614061	7.03	6.93	0.04	0.24	1.07	0.522408	0.829043	TUBGCP4	Gamma-tubulin complex component 4 (GCP-4)(hGCP4)(Hgrip76)(h76p) [Taeniopygia guttata]	chr10	20735363 - 20748008	0	ENSTGUT00000010824
15614078	6.27	6.22	0.5	0.24	1.04	0.744672	0.917309			chr10_random	13438 - 13957	0	ENSTGUT00000014700
15614081	7.53	7.47	0.22	0.23	1.04	0.817002	0.944956	XP_002190479.1		chr10_random	32697 - 34466	0	ENSTGUT00000014703
15614083	5.35	5.84	0.18	0.27	-1.4	0.272821	0.7071			chr10_random	61998 - 77301	0	ENSTGUT00000014749
15614085	5.88	6.79	0.59	0.88	-1.88	0.559248	0.840684			chr10_random	79930 - 80843	0	ENSTGUT00000014757
15614087	6.02	6.77	0.57	0.72	-1.68	0.475866	0.804632	XP_002188513.1		chr10_random	82640 - 83551	0	ENSTGUT00000014760
15614089	5.44	5.41	0.41	0.35	1.02	0.993756	0.997108			chr10_random	85090 - 85842	0	ENSTGUT00000018945
15614091	7.74	7.94	0.12	0.18	-1.15	0.880247	0.963566	SEC11A	Signal peptidase complex catalytic subunit SEC11A (EC 3.4.-.-)(SEC11 homolog A)(SEC11-like protein 1)(Microsomal signal peptidase 18 kDa subunit)(SPase 18 kDa subunit)(SPC18)(Endopeptidase SP18) [Taeniopygia guttata]	chr10_random	92112 - 98953	0	ENSTGUT00000014790
15614099	7.39	7.52	0.1	0.03	-1.09	0.32065	0.732346	PPIB	Peptidyl-prolyl cis-trans isomerase B Precursor (PPIase)(Rotamase)(EC 5.2.1.8)(Cyclophilin B)(S-cyclophilin)(SCYLP)(CYP-S1) [Taeniopygia guttata]	chr10_random	124318 - 126111	0	ENSTGUT00000014813
15614106	1.76	2.05	0.63	0.18	-1.22	0.979811	0.99457			chr10_random	195500 - 196726	0	ENSTGUT00000014818
15614109	3.51	3.38	0.04	0.34	1.1	0.36137	0.749537			chr10_random	218155 - 221438	0	ENSTGUT00000014825
15614114	7.15	7.08	0.32	0.22	1.05	0.636763	0.873381	DUT	Deoxyuridine 5'-triphosphate nucleotidohydrolase, mitochondrial Precursor (dUTPase)(EC 3.6.1.23)(dUTP pyrophosphatase) [Taeniopygia guttata]	chr10_random	230526 - 232640	0	ENSTGUT00000014831
15614119	6.81	7.12	0.08	0.08	-1.25	0.03175	0.565526	LBXCOR1	Ladybird homeobox corepressor 1 (LBX1 corepressor 1)(Functional Smad-suppressing element on chromosome 15)(Fussel-15) [Taeniopygia guttata]	chr10_random	348555 - 349199	0	ENSTGUT00000014842
15614121	7.17	7.15	0.11	0.08	1.02	0.59726	0.858019	GLCE	D-glucuronyl C5-epimerase (EC 5.1.3.-)(Heparin/heparan sulfate:glucuronic acid C5-epimerase) [Taeniopygia guttata]	chr10_random	424086 - 424847	0	ENSTGUT00000014845
15614123	6.26	6.52	0.08	0.12	-1.2	0.079768	0.585736	ANKRD34A	Ankyrin repeat domain-containing protein 34A [Taeniopygia guttata]	chr10_random	458464 - 459927	0	ENSTGUT00000014857
15614125	7.29	7.33	0.15	0.11	-1.03	0.61149	0.863939	TMED3	Transmembrane emp24 domain-containing protein 3 Precursor (Membrane protein p24B) [Taeniopygia guttata]	chr10_random	461620 - 463191	0	ENSTGUT00000014856
15614129	6.95	6.94	0.14	0.26	1	0.911625	0.974441			chr10_random	530033 - 532358	0	ENSTGUT00000014946
15614132	5.31	5.7	0.33	0.23	-1.31	0.776589	0.93084	XP_002188410.1		chr10_random	50713 - 55050	0	ENSTGUT00000014747
15614139	4.64	5.19	0.6	0.44	-1.46	0.380035	0.757435			chr10_random	69565 - 70496	0	ENSTGUT00000014753
15614141	7.81	7.62	0.02	0.12	1.14	0.034872	0.565526			chr10_random	256639 - 259001	0	ENSTGUT00000014836
15614145	6.92	6.89	0.12	0.25	1.02	0.783658	0.933445	RGMA	Repulsive guidance molecule A Precursor (RGM domain family member A) [Taeniopygia guttata]	chr10_random	294932 - 295630	0	ENSTGUT00000014839
15614147	6.59	6.7	0.14	0.05	-1.08	0.387305	0.761432	GNRHR2	Type II gonadotropin-releasing hormone receptorType II gonadotropin-releasing hormone receptor splice variantPutative uncharacterized protein GNRHR2 ;; [Taeniopygia guttata]	chr10_random	463841 - 465381	0	ENSTGUT00000014849
15614151	6.22	6.33	0.11	0.22	-1.08	0.927332	0.980202	AP3S2	AP-3 complex subunit sigma-2 (Adapter-related protein complex 3 sigma-2 subunit)(AP-3 complex sigma-3B subunit)(Sigma-adaptin 3b)(Sigma3B-adaptin) [Taeniopygia guttata]	chr10_random	471861 - 477916	0	ENSTGUT00000014870
15614159	5.53	5.66	0.12	0.16	-1.09	0.399924	0.76703	ANPEP	Aminopeptidase N (hAPN)(EC 3.4.11.2)(Alanyl aminopeptidase)(Microsomal aminopeptidase)(Aminopeptidase M)(gp150)(Myeloid plasma membrane glycoprotein CD13)(CD13 antigen) [Taeniopygia guttata]	chr10_random	479593 - 481929	0	ENSTGUT00000014904
15614171	6.12	6.06	0.09	0.06	1.04	0.213423	0.674265	CSK	Tyrosine-protein kinase CSK (EC 2.7.10.2)(C-SRC kinase)(Protein-tyrosine kinase CYL) [Taeniopygia guttata]	chr10_random	496178 - 498654	0	ENSTGUT00000014926
15614180	6.9	6.83	0.29	0.13	1.05	0.327515	0.735	XP_002200069.1		chr10_random	519131 - 527059	0	ENSTGUT00000014943
15614188	2.04	2.51	0.18	0.42	-1.38	0.278634	0.711433	XP_002190583.1		chr10_random	527648 - 529577	0	ENSTGUT00000014944
15614191	5.86	5.39	0.4	0.28	1.39	0.16205	0.640881			chr10_random	537487 - 539285	0	ENSTGUT00000014955
15614193	9.24	9.1	0.06	0.13	1.1	0.171048	0.649453	COX4I1	Cytochrome c oxidase subunit 4 isoform 1, mitochondrial Precursor (Cytochrome c oxidase subunit IV isoform 1)(COX IV-1)(Cytochrome c oxidase polypeptide IV) [Taeniopygia guttata]	chr11	21106 - 24906	0	ENSTGUT00000004280
15614199	5.67	5.87	0.05	0.05	-1.15	0.007007	0.565526			chr11	25976 - 45725	0	ENSTGUT00000004284
15614206	6.16	6.12	0.14	0.48	1.03	0.466411	0.800363	IRF8	Interferon regulatory factor 8 (IRF-8)(Interferon consensus sequence-binding protein)(ICSBP) [Taeniopygia guttata]	chr11	52089 - 59785	0	ENSTGUT00000004309
15614216	5.17	5.22	0.12	0.13	-1.04	0.808605	0.942317	FOXF1	Forkhead box protein F1 (Forkhead-related transcription factor 1)(Forkhead-related activator 1)(FREAC-1)(Forkhead-related protein FKHL5) [Taeniopygia guttata]	chr11	284981 - 287638	0	ENSTGUT00000004313
[truncated: 17,104 more rows]

## Sheet: Recovered_Sheet1
Transcript Cluster ID	Black Bi-weight Avg Signal (log2)	Red Bi-weight Avg Signal (log2)	Black Standard Deviation	Red Standard Deviation	Fold Change (linear) (Black vs. Red)	ANOVA p-value (Black vs. Red)	FDR p-value (Black vs. Red)	Gene Symbol	Description	Chromosome	Genomic Position	Strand	Public Gene IDs	Comment
[truncated: 18,492 more rows]

[truncated: 6 more sheets: GF_Black-Red_DE, Fold change > |1.2|, Fold change > |1.3|, Fold change > |1.4|, Information for transcript clus, ClueGO_result_table]
